# Supplementary material for: Identification of SPP1 as an Extracellular Matrix Signature for Metastatic Castration-Resistant Prostate Cancer
Source: Front Oncol. 2019 Sep 18;9:924. doi: 10.3389/fonc.2019.00924 (PMC6760472; doi:10.3389/fonc.2019.00924)
Supplement: Supplementary file 1 [file Data_Sheet_1.ZIP]

Archive with 10 entries (7 files):
- Supplement/
- Supplement/supplement 1.xlsx
- __MACOSX/
- __MACOSX/Supplement/
- __MACOSX/Supplement/._supplement 1.xlsx
- Supplement/.DS_Store
- __MACOSX/Supplement/._.DS_Store
- Supplement/supplement 2.xlsx
- __MACOSX/Supplement/._supplement 2.xlsx
- __MACOSX/._Supplement
