# Supplementary material for: Identification of SPP1 as an Extracellular Matrix Signature for Metastatic Castration-Resistant Prostate Cancer
Source: Front Oncol. 2019 Sep 18;9:924. doi: 10.3389/fonc.2019.00924 (PMC6760472; doi:10.3389/fonc.2019.00924)
Supplement: Supplementary file 1 [file Data_Sheet_1.ZIP › Supplement/supplement 1.xlsx]

## Sheet: up
gene	logFC	P.Value
TMEM35	1.85504	8.71447e-13
WWTR1	1.35252	1.34117e-11
TNNT1	3.1186	1.77963e-11
RBPMS	1.55836	6.25155e-11
CAPN6	1.14392	1.81052e-10
SEC23A	1.03449	3.31661e-10
ZNF423	1.81392	3.51972e-10
TARP	1.97695	4.65279e-10
LRRC15	1.57979	6.47725e-10
ELK4	1.2935	1.55041e-09
CDC42EP3	2.23674	2.43235e-09
MAN1A1	1.47922	3.14736e-09
ITGB8	2.30308	3.48464e-09
MCAM	1.12814	1.8903e-08
LAS1L	1.29711	1.90141e-08
TES	2.34118	2.34423e-08
SPP1	2.08178	3.80034e-08
ZNF516	1.09229	3.76686e-08
CLIP4	1.25868	5.24048e-08
MAGT1	1.4722	5.61893e-08
TNS1	1.63445	9.87368e-08
GJA1	1.39579	1.03343e-07
ADH5	1.65779	1.1858e-07
PLAGL1	1.14525	1.37956e-07
SLC4A1	1.22415	1.37649e-07
EYA1	1.14746	1.6492e-07
MEIS1	1.33284	1.7624e-07
STEAP4	1.64011	2.89045e-07
COL11A1	1.28102	3.0227e-07
SLC30A4	1.39891	3.37554e-07
MYT1	1.96608	3.57186e-07
RUNDC3B	1.07731	3.54949e-07
CD177	1.29887	4.05364e-07
POSTN	1.94358	5.95612e-07
SOCS3	1.15311	7.22715e-07
ACP5	2.00873	9.01774e-07
DUSP5	1.50071	1.44017e-06
PROM1	1.64905	1.59291e-06
COL15A1	2.02663	1.65472e-06
PPP1R12B	1.18185	1.70146e-06
KCNMB1	1.36924	2.41647e-06
CKS2	1.17264	2.85778e-06
TRIM29	1.12921	3.45133e-06
DHRS2	2.28813	5.20379e-06
GABRB3	1.22629	4.95959e-06
LTF	1.88506	5.38683e-06
PCOLCE2	1.53822	6.47651e-06
COX7A1	1.0524	7.03849e-06
ID1	1.53991	8.55365e-06
CSRP1	1.77546	9.26156e-06
OMD	1.08769	1.00882e-05
SORBS1	1.06841	1.11829e-05
SELE	1.36225	1.18266e-05
CTGF	2.00225	1.25548e-05
PDZRN4	2.08369	1.35082e-05
TPSB2	1.14063	1.2165e-05
ADH1A	1.25332	1.315e-05
ATP1A2	1.35391	1.45009e-05
GPR183	1.06944	1.59445e-05
PTH1R	2.3787	2.05182e-05
ECHDC1	1.26605	1.94102e-05
PTGIS	1.19745	2.43812e-05
SMTN	1.13909	2.67661e-05
OAT	1.14957	2.98639e-05
CD69	1.10181	3.86581e-05
FN1	2.03889	5.44583e-05
ZNF185	1.29341	6.29352e-05
RND3	1.30578	8.91025e-05
GREM1	1.41434	9.92158e-05
RGS11	1.29855	9.38524e-05
JUNB	1.45206	0.000106231
DMC1	1.24585	9.02641e-05
ATP8B4	2.04913	0.00011303
KIAA1751	1.80988	0.000113346
PTGER2	1.14989	0.000105744
GBP1	1.17486	0.000111255
HLA-DPA1	1.43953	0.00012315
USP49	1.79236	0.000137249
CHGA	1.92553	0.000152849
TRPM8	1.43588	0.000143038
DPYSL4	1.38549	0.00015129
IGF1R	1.02004	0.000161971
FLRT3	1.13038	0.000158859
CAB39L	1.18611	0.000191352
HBD	1.52787	0.000223622
FILIP1L	1.05723	0.000236259
PPM1E	1.23719	0.000262491
PTN	1.20483	0.000279068
TGFB1I1	1.38647	0.000328018
XRCC2	1.17159	0.000285801
SNAP91	1.24692	0.000319358
KLF6	1.10706	0.00030331
HLA-DQA1	1.55616	0.000366114
ARMCX2	1.2162	0.000338092
MYL1	2.23621	0.000452477
IER3	1.1794	0.000499461
SEMA3C	1.11123	0.000555143
TRIM22	1.04476	0.000561042
CDK6	1.26703	0.000584097
PRIM2	1.0803	0.00061637
PTGDS	1.42412	0.000784077
GABRP	1.25047	0.000781936
FABP4	1.00542	0.000740667
FOS	1.52293	0.00111643
PKP1	1.50812	0.00120214
CHN1	1.0534	0.00109069
EDNRA	1.15593	0.00120584
ACTC1	1.34117	0.00202094
BSN	1.09101	0.00162961
EGR1	1.33533	0.00212943
NLGN1	1.33438	0.00203869
HLA-G	1.02423	0.00218616
FHL1	1.1154	0.00366657
TFF3	1.30049	0.00290293
OLFML3	1.19764	0.00286222
CSTA	1.31646	0.00371411
ETV1	1.53772	0.00632537
CDH15	1.0779	0.00626406
PPAP2B	1.02837	0.00664851
VGF	1.0808	0.00995394
RARRES1	1.7521	0.00961783
SLC14A1	1.21186	0.0111634
CST2	1.11348	0.0124001
CDH2	1.17073	0.0134478
LPAR3	1.18975	0.0104192
LYZ	1.09954	0.0104609
PI15	1.78405	0.0137611
CYP2J2	1.13114	0.0143812
DKK3	1.07437	0.0186527
FAM110B	1.06479	0.0383102

## Sheet: down
gene	logFC	P.Value
CEACAM6	-2.65858	1.50587e-19
ARG1	-2.12279	6.11323e-17
NKX2-1	-2.10327	3.42716e-15
GALNT6	-1.81864	2.14976e-14
VEGFA	-1.56285	2.79583e-14
MAD1L1	-1.87441	1.53299e-12
CEACAM5	-2.04735	2.58872e-12
RAP1B	-1.39941	5.03322e-12
TOX3	-2.24255	5.10267e-12
HOXB2	-1.73341	1.69181e-11
LMO3	-2.16149	3.1295e-11
CYP1A1	-1.54311	4.23848e-11
LPCAT1	-1.55579	6.68958e-11
CELP	-2.54132	6.98784e-11
ASCL1	-2.27013	1.76826e-10
MBIP	-2.02928	1.86484e-09
PIGR	-1.43962	2.79655e-09
ASPSCR1	-1.35429	4.1853e-09
BEX1	-2.39157	5.3543e-09
MGAT4B	-1.63048	5.24855e-09
MBNL3	-1.94234	5.68904e-09
SOX2	-2.3072	7.23181e-09
COTL1	-1.57751	7.92316e-09
NME7	-1.53	1.03972e-08
LIFR	-1.32089	1.34946e-08
WSB2	-1.71959	2.5117e-08
DEFB1	-2.47465	3.54901e-08
KIAA0040	-1.55251	3.77949e-08
MDM2	-1.99104	4.07427e-08
CXCL13	-1.57665	5.05064e-08
C7	-1.80456	1.52731e-07
HK2	-1.39793	2.08762e-07
CPS1	-1.6542	3.83113e-07
TMEM100	-2.1412	3.98355e-07
HMGB3	-1.46224	4.55678e-07
LPGAT1	-1.34076	4.68863e-07
CDK2AP2	-2.06963	4.82869e-07
DNAJC1	-1.30335	4.81652e-07
CPM	-1.42778	7.22771e-07
ERO1LB	-1.86011	7.03351e-07
SCNN1B	-1.60873	1.32421e-06
MYBPC1	-1.70459	1.37444e-06
SERPIND1	-1.52775	1.6175e-06
SGPP1	-1.35353	1.74308e-06
SLC6A20	-1.30916	1.78201e-06
NR3C2	-1.93139	1.85176e-06
PTPRO	-1.18649	2.14399e-06
PDPN	-1.01558	2.51773e-06
PMAIP1	-1.35257	3.11064e-06
CYBA	-1.38303	3.28215e-06
CALCA	-1.29623	3.54016e-06
NAT1	-1.21559	3.63762e-06
GPC5	-2.44169	4.04027e-06
MKNK2	-1.06389	3.79486e-06
TOX	-1.29691	5.21471e-06
MAP3K5	-1.62583	6.16024e-06
NELL1	-2.59001	6.79882e-06
KCNK12	-2.82851	7.18547e-06
NUAK1	-1.90101	8.69417e-06
PEG10	-1.74484	9.70091e-06
CHRNA1	-1.06364	9.40635e-06
IFI6	-2.46767	1.059e-05
FICD	-1.63263	1.13884e-05
KIF1A	-2.18966	1.15215e-05
CDKN2C	-1.81916	1.27528e-05
MCM2	-1.66408	1.21362e-05
ABCC4	-1.16608	1.1383e-05
CYP4B1	-1.27902	1.31495e-05
FOXJ1	-1.09383	1.32327e-05
IFI27	-1.93621	1.50259e-05
ACPP	-1.19184	1.51769e-05
PCTP	-1.36997	1.67391e-05
DPYSL3	-1.92239	1.67122e-05
HCP5	-1.39425	1.87759e-05
ECEL1	-1.09981	2.11155e-05
SULT1C2	-1.40342	2.15823e-05
EPYC	-1.08705	2.44841e-05
MAP1B	-1.36291	2.6289e-05
GNMT	-1.58324	2.72911e-05
PAGE4	-1.31838	3.22477e-05
SCNN1G	-1.42913	3.60515e-05
PDIA4	-1.19657	3.70646e-05
UNC13B	-1.26066	4.13144e-05
ETV5	-1.12038	3.91202e-05
YIPF6	-1.44724	4.29326e-05
DPP4	-1.09506	4.96428e-05
UCP2	-1.27238	4.68401e-05
FKBP2	-1.18374	4.67431e-05
NCAM2	-2.05301	5.27117e-05
IGFBP5	-1.22116	5.35587e-05
AAK1	-1.21103	5.73678e-05
PTPRM	-1.41958	6.36882e-05
MARCO	-1.12124	6.47528e-05
SCG2	-1.77494	7.29791e-05
PITX1	-1.14619	6.66167e-05
COL8A1	-1.15839	6.63944e-05
PAX9	-1.48511	6.89705e-05
FRZB	-1.65634	8.65421e-05
TBX10	-1.40309	7.60427e-05
TUBB2A	-1.2163	8.02869e-05
SNRNP25	-1.20491	7.90467e-05
TOPBP1	-1.19802	9.77677e-05
OSBPL1A	-1.36309	0.000103599
FZD2	-1.54222	0.0001074
MFAP5	-1.76182	0.000126351
SCG5	-1.19078	0.000113562
ARL1	-1.26549	0.000120949
DMD	-1.08025	0.000138918
IL6R	-1.33697	0.000143489
ISG20	-1.05343	0.000140234
SPOCK2	-1.42634	0.000193713
GDF15	-1.79434	0.000193024
RNF10	-1.68082	0.000217576
CRIP1	-1.69531	0.000230541
PJA1	-1.2668	0.000241083
MFAP2	-1.19494	0.000246557
GPX2	-1.50012	0.000287524
PROX1	-1.04978	0.000279775
ENO2	-1.06503	0.000300993
LRRC31	-1.39817	0.00032459
SCNN1A	-1.64934	0.000355316
MAOB	-1.41652	0.000389998
CORO1C	-1.04477	0.000365987
SNTB1	-1.28655	0.00038004
SYK	-1.48995	0.000369754
GGH	-1.44278	0.000419263
GP2	-2.0535	0.000473403
NUPR1	-1.2161	0.000483095
TSPAN31	-1.06132	0.000443773
HMOX1	-1.52791	0.000522565
SOX11	-1.42229	0.000494168
LRRTM4	-1.22709	0.000527088
KAL1	-1.09677	0.000558779
ELF3	-1.28664	0.00053602
NOV	-1.55615	0.000545175
CA4	-2.21103	0.000779448
CCNE2	-1.84032	0.00064234
CDH17	-1.1591	0.000641147
MAGEC2	-1.0373	0.000658396
APOD	-1.17181	0.000691959
PIK3CB	-1.47727	0.00072404
CHST1	-1.27836	0.000720577
PLS1	-1.014	0.000816
GPR88	-1.38614	0.000954367
MEG3	-1.10503	0.000838833
AACS	-1.14821	0.000897486
CLDN1	-1.44296	0.00110661
MUC13	-1.2321	0.00135088
HGD	-1.11394	0.00155389
NPTX1	-1.22919	0.00155598
PLOD2	-1.18632	0.00193493
CENPN	-1.06537	0.0018041
CLSTN2	-1.50862	0.00214965
KLK12	-2.13575	0.00250446
ATP12A	-1.22572	0.00234087
NPTX2	-1.02754	0.00236745
PNLIP	-1.18802	0.00224433
UCHL1	-1.41543	0.00257731
EXOSC10	-1.00834	0.00243927
FOXA2	-1.78227	0.00333232
SCGB2A1	-1.32278	0.00280286
RGS4	-1.29417	0.00286683
ADM	-1.17594	0.00324165
FZD6	-1.13132	0.00280097
DDIT4	-1.14701	0.00312074
IFIT1	-1.32134	0.0031559
GRP	-1.30015	0.00364626
NDUFA4L2	-1.37236	0.00377838
ALOX15B	-1.17206	0.00437756
CLDN8	-1.1132	0.00450858
ISG15	-1.40105	0.00595688
SPOCK1	-1.13887	0.00567766
HIST1H1C	-1.12133	0.00546243
RBP1	-1.59264	0.0123072
MX1	-1.2119	0.00863572
SH3GL2	-1.00904	0.00924774
CDC20	-1.08453	0.0100825
MT4	-1.37141	0.0121483
KL	-1.03298	0.0136342
GSTA1	-1.50502	0.0185507
MT1G	-1.06349	0.0162909
GC	-1.28011	0.0212886
ATP1B1	-1.06587	0.0194862
SMC4	-1.05659	0.0297016
