# Supplementary material for: Identification of SPP1 as an Extracellular Matrix Signature for Metastatic Castration-Resistant Prostate Cancer
Source: Front Oncol. 2019 Sep 18;9:924. doi: 10.3389/fonc.2019.00924 (PMC6760472; doi:10.3389/fonc.2019.00924)
Supplement: Supplementary file 1 [file Data_Sheet_1.ZIP › Supplement/supplement 2.xlsx]

## Sheet: Sheet1
		state	ACPP	ACTC1	ADM	APOD	ARG1	CALCA	CEACAM6	CHGA	COL15A1	CPM	CST2	CSTA	CTGF	CXCL13	DEFB1	DKK3	DPYSL3	ENO2	EPYC	FLRT3	FN1	FRZB	GC	GDF15	GGH	GPC5	GREM1	GRP	HMOX1	KL	KLK12	LTF	LYZ	MCAM	MUC13	NLGN1	OMD	PIGR	POSTN	PROM1	PTGDS	PTGIS	PTN	SCG2	SCGB2A1	SELE	SEMA3C
state	皮爾森 (Pearson) 相關	1	-.466**	.364**	-.242*	-.203*	-.497**	-.274**	-.525**	0.00526774	.403**	-.466**	0.170292	0.171652	.282**	-.289**	-.386**	.207*	-.247*	-.243*	-0.161188	.211*	.325**	-.338**	-.232*	-.266**	-.196*	-0.1825	.412**	-0.150288	-0.158998	-.233*	-.271**	-0.0560964	0.122668	.345**	-0.154111	.246*	.213*	-.371**	.269**	.201*	.324**	.277**	0.135074	-0.136363	-.221*	.282**	.272**
	顯著性 （雙尾）		4.15526e-07	0.000115156	0.0118637	0.035795	5.1715e-08	0.00422136	6.19903e-09	0.957054	1.71101e-05	4.33867e-07	0.0794899	0.0770816	0.00323242	0.00251308	4.10536e-05	0.0325095	0.0102807	0.0117416	0.0971929	0.029368	0.000636009	0.000370127	0.01608	0.00561097	0.0432449	0.0599094	1.06448e-05	0.122318	0.101883	0.0156925	0.00476065	0.566034	0.208122	0.00027925	0.112989	0.0107087	0.0279152	8.34532e-05	0.00514485	0.0376064	0.000652972	0.00388908	0.16539	0.161354	0.0218562	0.00326949	0.00453823
	N	107	107	107	107	107	107	107	107	107	107	107	107	107	107	107	107	107	107	107	107	107	107	107	107	107	107	107	107	107	107	107	107	107	107	107	107	107	107	107	107	107	107	107	107	107	107	107	107
ACPP	皮爾森 (Pearson) 相關	-.466**	1	-.201*	0.171377	.272**	.273**	0.113021	.244*	-.204*	-.313**	.352**	-.245*	-0.0159135	-.230*	0.1177	.274**	-.242*	0.0348964	0.066237	0.110783	0.00114857	-.258**	0.116953	.254**	.235*	0.112669	.293**	-.305**	0.000523061	0.0221265	.340**	0.163862	.253**	-.254**	-.319**	0.173746	-.235*	-0.180306	.319**	-.292**	-0.0829489	-0.175564	-.340**	0.116548	0.0246245	0.17394	-.212*	-0.152386
	顯著性 （雙尾）	4.15526e-07		0.0381326	0.0775638	0.00461207	0.00449063	0.24642	0.0113611	0.0352481	0.00102612	0.000197711	0.0108314	0.870764	0.0173418	0.227277	0.00435401	0.011938	0.721211	0.497861	0.255959	0.990632	0.0073103	0.230264	0.00820685	0.0147482	0.247906	0.00220651	0.00137658	0.995734	0.821032	0.000342079	0.0916977	0.00849269	0.00816636	0.000796524	0.07349	0.0146255	0.063105	0.000827257	0.00225901	0.395649	0.0704831	0.000339045	0.231892	0.801224	0.0731648	0.0285852	0.117129
	N	107	107	107	107	107	107	107	107	107	107	107	107	107	107	107	107	107	107	107	107	107	107	107	107	107	107	107	107	107	107	107	107	107	107	107	107	107	107	107	107	107	107	107	107	107	107	107	107
ACTC1	皮爾森 (Pearson) 相關	.364**	-.201*	1	-.286**	-0.0572641	-.592**	-.389**	-.589**	0.105115	.642**	-.561**	.248*	0.0830856	.575**	-.423**	-.297**	.417**	-0.163701	-.361**	-0.178247	.573**	.222*	-.397**	-.241*	-.341**	-.354**	-.194*	.540**	-.297**	-0.111351	-.205*	-.422**	.232*	.348**	.477**	-.195*	.263**	0.189914	-.442**	.278**	.371**	.651**	.559**	.428**	-0.123787	-0.139635	.610**	.584**
	顯著性 （雙尾）	0.000115156	0.0381326		0.00277736	0.557964	1.83005e-11	3.49338e-05	2.57946e-11	0.281242	9.31732e-14	3.26021e-10	0.0101584	0.394868	9.60575e-11	5.71197e-06	0.00189405	7.97054e-06	0.0920215	0.000130904	0.0662269	1.13416e-10	0.0214325	2.29322e-05	0.0123465	0.000319371	0.000185128	0.0451876	1.88621e-09	0.00187788	0.253515	0.0345376	5.81239e-06	0.0163702	0.000242	1.99702e-07	0.0441424	0.00629492	0.05008	1.88644e-06	0.00374737	8.34648e-05	3.33559e-14	3.84764e-10	4.20267e-06	0.203972	0.151438	3.16008e-12	4.03178e-11
	N	107	107	107	107	107	107	107	107	107	107	107	107	107	107	107	107	107	107	107	107	107	107	107	107	107	107	107	107	107	107	107	107	107	107	107	107	107	107	107	107	107	107	107	107	107	107	107	107
ADM	皮爾森 (Pearson) 相關	-.242*	0.171377	-.286**	1	.331**	.430**	.421**	.652**	-.247*	-.348**	.441**	-.327**	-.204*	-.400**	.478**	.646**	-.324**	.447**	.493**	0.178532	-0.0693199	-.282**	.414**	0.126933	.193*	.501**	0.181637	-.339**	.289**	.287**	.338**	.478**	-0.0542988	-0.154912	-.288**	0.106046	-0.15531	-0.144435	.504**	-.260**	-0.146647	-.503**	-.345**	-.271**	0.105278	.674**	-.272**	-.485**
	顯著性 （雙尾）	0.0118637	0.0775638	0.00277736		0.000487975	3.84883e-06	6.3599e-06	2.76145e-14	0.0103422	0.000234852	2.00973e-06	0.000597455	0.0352326	1.96416e-05	1.98092e-07	5.98207e-14	0.000672188	1.41308e-06	7.06348e-08	0.0657878	0.478025	0.00329454	9.12711e-06	0.192624	0.0469481	3.77897e-08	0.0611506	0.000354374	0.00255454	0.00272485	0.000363212	1.965e-07	0.578563	0.111108	0.0026593	0.276978	0.110182	0.137731	3.14139e-08	0.00692299	0.131741	3.45726e-08	0.000270603	0.00469652	0.28049	1.83534e-15	0.00452948	1.21018e-07
	N	107	107	107	107	107	107	107	107	107	107	107	107	107	107	107	107	107	107	107	107	107	107	107	107	107	107	107	107	107	107	107	107	107	107	107	107	107	107	107	107	107	107	107	107	107	107	107	107
APOD	皮爾森 (Pearson) 相關	-.203*	.272**	-0.0572641	.331**	1	.361**	.272**	.314**	-.201*	-0.0899338	.245*	-.340**	-.239*	-0.13762	.398**	.277**	-.256**	.323**	.251**	0.153765	0.0214019	-.292**	.354**	.207*	.244*	.222*	0.126165	-0.134274	0.173318	.394**	.370**	0.130222	0.129269	0.0549024	-0.177746	0.0824883	-.441**	-0.104461	.274**	-.296**	0.0464962	-0.065185	-0.0456758	-0.0628544	0.187795	.283**	0.038168	-0.0853611
	顯著性 （雙尾）	0.035795	0.00461207	0.557964	0.000487975		0.000135357	0.00454722	0.00100419	0.0376063	0.356933	0.0109084	0.000341834	0.0132664	0.157488	2.15252e-05	0.00390288	0.0077039	0.000684278	0.00919157	0.11381	0.8268	0.00227849	0.000180078	0.0328078	0.0114688	0.0216485	0.195351	0.167933	0.0742132	2.70514e-05	8.88936e-05	0.181252	0.184497	0.574342	0.0670056	0.398287	1.96782e-06	0.284263	0.00427365	0.00193442	0.634382	0.504728	0.640379	0.520114	0.0527421	0.00318024	0.696301	0.382005
	N	107	107	107	107	107	107	107	107	107	107	107	107	107	107	107	107	107	107	107	107	107	107	107	107	107	107	107	107	107	107	107	107	107	107	107	107	107	107	107	107	107	107	107	107	107	107	107	107
ARG1	皮爾森 (Pearson) 相關	-.497**	.273**	-.592**	.430**	.361**	1	.397**	.656**	-0.177619	-.541**	.695**	-.304**	-.192*	-.556**	.538**	.480**	-.407**	.306**	.356**	.242*	-.429**	-.334**	.446**	.299**	.345**	.387**	.250**	-.514**	.207*	.306**	.574**	.409**	-.199*	-0.171349	-.421**	.240*	-.369**	-.238*	.474**	-.298**	-.366**	-.666**	-.467**	-.488**	0.145756	.281**	-.434**	-.658**
	顯著性 （雙尾）	5.1715e-08	0.00449063	1.83005e-11	3.84883e-06	0.000135357		2.34617e-05	1.64744e-14	0.0672039	1.85574e-09	1.0077e-16	0.00146332	0.047549	4.9195e-10	2.33518e-09	1.64507e-07	1.36978e-05	0.00133325	0.000167064	0.0121228	4.01707e-06	0.00043393	1.51542e-06	0.00175457	0.000276729	3.7675e-05	0.00949396	1.5262e-08	0.0324911	0.00135939	1.06026e-10	1.23172e-05	0.0402327	0.0776128	6.43183e-06	0.0129417	9.37454e-05	0.0133746	2.55516e-07	0.00183374	0.000103983	4.96013e-15	3.8673e-07	1.00292e-07	0.134128	0.00333045	2.9272e-06	1.29668e-14
	N	107	107	107	107	107	107	107	107	107	107	107	107	107	107	107	107	107	107	107	107	107	107	107	107	107	107	107	107	107	107	107	107	107	107	107	107	107	107	107	107	107	107	107	107	107	107	107	107
CALCA	皮爾森 (Pearson) 相關	-.274**	0.113021	-.389**	.421**	.272**	.397**	1	.730**	0.0997739	-.383**	.370**	-.268**	-.205*	-.422**	.440**	.499**	-.330**	.611**	.829**	.204*	-.226*	-.287**	.889**	.202*	0.165674	.508**	.191*	-.323**	.831**	0.170533	.221*	.497**	-0.0267113	-0.146491	-.260**	0.150892	-.289**	-.269**	.453**	-.235*	0.0533653	-.462**	-.351**	-.217*	.818**	.367**	-.306**	-.445**
	顯著性 （雙尾）	0.00422136	0.24642	3.49338e-05	6.3599e-06	0.00454722	2.34617e-05		4.88231e-19	0.306544	4.60149e-05	8.6488e-05	0.00531525	0.0340328	5.81216e-06	2.14204e-06	4.37766e-08	0.000512503	2.81554e-12	4.48075e-47	0.0352843	0.0192137	0.00274365	1.97738e-37	0.0365236	0.0881149	2.37523e-08	0.0482346	0.00068392	1.91298e-28	0.0790588	0.0222463	5.26587e-08	0.78477	0.132156	0.00674368	0.120805	0.00251573	0.00514254	9.46221e-07	0.0146334	0.585121	5.63049e-07	0.000205781	0.0246402	5.06254e-27	9.87404e-05	0.00136543	1.59845e-06
	N	107	107	107	107	107	107	107	107	107	107	107	107	107	107	107	107	107	107	107	107	107	107	107	107	107	107	107	107	107	107	107	107	107	107	107	107	107	107	107	107	107	107	107	107	107	107	107	107
CEACAM6	皮爾森 (Pearson) 相關	-.525**	.244*	-.589**	.652**	.314**	.656**	.730**	1	-0.0976348	-.633**	.567**	-.316**	-.279**	-.605**	.682**	.798**	-.415**	.574**	.696**	.271**	-.414**	-.351**	.770**	.298**	.326**	.619**	.227*	-.549**	.515**	.243*	.397**	.619**	-0.160998	-.283**	-.450**	.203*	-.369**	-.301**	.716**	-.354**	-.276**	-.722**	-.516**	-.435**	.341**	.410**	-.500**	-.666**
	顯著性 （雙尾）	6.19903e-09	0.0113611	2.57946e-11	2.76145e-14	0.00100419	1.64744e-14	4.88231e-19		0.317082	2.56023e-13	1.91148e-10	0.00090082	0.00366411	5.11979e-12	6.39143e-16	8.65527e-25	8.8484e-06	1.02868e-10	8.5331e-17	0.0047458	9.4533e-06	0.000211736	2.99601e-22	0.00185093	0.000600981	1.14493e-12	0.0189459	9.387e-10	1.35199e-08	0.0116409	2.32722e-05	1.16181e-12	0.0975915	0.00316622	1.12586e-06	0.036161	9.01246e-05	0.00163692	4.59063e-18	0.000179996	0.00405275	1.69818e-18	1.32732e-08	2.84778e-06	0.000320152	1.16379e-05	4.0971e-08	4.81377e-15
	N	107	107	107	107	107	107	107	107	107	107	107	107	107	107	107	107	107	107	107	107	107	107	107	107	107	107	107	107	107	107	107	107	107	107	107	107	107	107	107	107	107	107	107	107	107	107	107	107
CHGA	皮爾森 (Pearson) 相關	0.00526774	-.204*	0.105115	-.247*	-.201*	-0.177619	0.0997739	-0.0976348	1	0.0842386	-0.169841	.456**	0.0334632	0.120321	-0.174409	-0.164538	0.134595	-0.0782423	0.135645	0.0169281	0.0962074	0.0939907	0.045613	-0.184301	-.226*	-0.126726	-0.124251	0.124405	.429**	-0.178183	-0.169861	-0.154501	-0.0568869	-0.061876	0.132297	-0.134488	0.0348004	0.0583163	-0.169604	0.0899917	0.144066	0.0543281	0.0876637	-0.0359989	.413**	-0.159379	0.00873801	0.0275576
	顯著性 （雙尾）	0.957054	0.0352481	0.281242	0.0103422	0.0376063	0.0672039	0.306544	0.317082		0.388318	0.0803001	7.89325e-07	0.732218	0.217022	0.0723814	0.0903478	0.166907	0.423093	0.163592	0.862603	0.324242	0.335567	0.640839	0.0573875	0.0192635	0.193357	0.202267	0.201706	4.12307e-06	0.0663254	0.0802641	0.112069	0.560565	0.526643	0.174337	0.167248	0.721947	0.55074	0.0807288	0.356622	0.138749	0.578358	0.36925	0.712783	9.80188e-06	0.101054	0.928822	0.778125
	N	107	107	107	107	107	107	107	107	107	107	107	107	107	107	107	107	107	107	107	107	107	107	107	107	107	107	107	107	107	107	107	107	107	107	107	107	107	107	107	107	107	107	107	107	107	107	107	107
COL15A1	皮爾森 (Pearson) 相關	.403**	-.313**	.642**	-.348**	-0.0899338	-.541**	-.383**	-.633**	0.0842386	1	-.572**	.232*	0.124924	.792**	-.217*	-.413**	.404**	-0.117829	-.361**	-0.174575	.512**	.359**	-.329**	-.200*	-.412**	-.386**	-0.131524	.571**	-.263**	.261**	-.359**	-.430**	.250**	.551**	.658**	-0.12547	.215*	.439**	-.456**	.448**	.385**	.767**	.831**	.459**	-0.0931952	-.250**	.681**	.558**
	顯著性 （雙尾）	1.71101e-05	0.00102612	9.31732e-14	0.000234852	0.356933	1.85574e-09	4.60149e-05	2.56023e-13	0.388318		1.24417e-10	0.016072	0.199817	2.84286e-24	0.02455	1.00459e-05	1.62162e-05	0.226766	0.000131796	0.0721064	1.73413e-08	0.000145502	0.000550563	0.0391316	1.01072e-05	4.04095e-05	0.17689	1.31627e-10	0.00621363	0.00669302	0.000143187	3.89172e-06	0.00936927	7.4841e-10	1.37512e-14	0.197843	0.0261441	2.26661e-06	8.16334e-07	1.27817e-06	4.28394e-05	6.14208e-22	1.45958e-28	6.69465e-07	0.339691	0.00945498	7.43172e-16	4.19012e-10
	N	107	107	107	107	107	107	107	107	107	107	107	107	107	107	107	107	107	107	107	107	107	107	107	107	107	107	107	107	107	107	107	107	107	107	107	107	107	107	107	107	107	107	107	107	107	107	107	107
CPM	皮爾森 (Pearson) 相關	-.466**	.352**	-.561**	.441**	.245*	.695**	.370**	.567**	-0.169841	-.572**	1	-.268**	-0.0601071	-.549**	.407**	.421**	-.374**	.268**	.351**	.257**	-.310**	-0.170949	.406**	.232*	.312**	.322**	.195*	-.460**	.225*	.218*	.483**	.330**	-.198*	-.271**	-.374**	.193*	-.232*	-.217*	.387**	-.238*	-.337**	-.687**	-.501**	-.426**	0.169923	.342**	-.485**	-.613**
	顯著性 （雙尾）	4.33867e-07	0.000197711	3.26021e-10	2.00973e-06	0.0109084	1.0077e-16	8.6488e-05	1.91148e-10	0.0803001	1.24417e-10		0.00520838	0.53855	9.4033e-10	1.33843e-05	6.30037e-06	7.23317e-05	0.00523487	0.000206125	0.00752025	0.00116461	0.0783197	1.41098e-05	0.0163676	0.00107458	0.000730194	0.0446121	6.28469e-07	0.0199993	0.024198	1.37475e-07	0.000508816	0.0408588	0.00475179	7.31821e-05	0.0468631	0.0162125	0.0249543	3.90463e-05	0.0137182	0.000384793	3.20784e-16	3.76634e-08	4.70181e-06	0.0801529	0.000306516	1.17477e-07	2.3416e-12
	N	107	107	107	107	107	107	107	107	107	107	107	107	107	107	107	107	107	107	107	107	107	107	107	107	107	107	107	107	107	107	107	107	107	107	107	107	107	107	107	107	107	107	107	107	107	107	107	107
CST2	皮爾森 (Pearson) 相關	0.170292	-.245*	.248*	-.327**	-.340**	-.304**	-.268**	-.316**	.456**	.232*	-.268**	1	0.171128	.325**	-.276**	-.285**	.305**	-.273**	-.262**	-.193*	0.182447	.286**	-.265**	-.254**	-.298**	-.246*	-0.17378	0.186999	-0.18339	-.201*	-.233*	-.290**	-0.0807061	0.068199	.280**	-.192*	0.151678	.287**	-.280**	.267**	0.0883353	0.188465	.227*	0.0860648	-0.125745	-.209*	0.120747	.196*
	顯著性 （雙尾）	0.0794899	0.0108314	0.0101584	0.000597455	0.000341834	0.00146332	0.00531525	0.00090082	7.89325e-07	0.016072	0.00520838		0.0780021	0.00063072	0.00402307	0.00294658	0.00140858	0.00445714	0.00633535	0.0465449	0.0599852	0.00286213	0.00581726	0.00832691	0.00183396	0.0107873	0.0734326	0.0537733	0.0586526	0.037898	0.0155628	0.00247367	0.408592	0.485188	0.00351491	0.0478822	0.118859	0.00274638	0.00345823	0.00545221	0.365579	0.0518881	0.018632	0.378079	0.196854	0.0306936	0.215388	0.0435822
	N	107	107	107	107	107	107	107	107	107	107	107	107	107	107	107	107	107	107	107	107	107	107	107	107	107	107	107	107	107	107	107	107	107	107	107	107	107	107	107	107	107	107	107	107	107	107	107	107
CSTA	皮爾森 (Pearson) 相關	0.171652	-0.0159135	0.0830856	-.204*	-.239*	-.192*	-.205*	-.279**	0.0334632	0.124924	-0.0601071	0.171128	1	0.128553	-0.184728	-0.183518	.202*	-0.129833	-0.185122	-.204*	0.116747	.422**	-.217*	-.208*	-0.173281	-0.120426	-0.0988598	0.0978554	-.230*	-0.11835	-0.160807	-.246*	0.0270438	0.0518339	0.132241	-0.132911	.255**	0.117478	-.225*	.364**	0.116943	0.108101	0.127851	.194*	-0.111741	-0.153617	0.0651485	0.11047
	顯著性 （雙尾）	0.0770816	0.870764	0.394868	0.0352326	0.0132664	0.047549	0.0340328	0.00366411	0.732218	0.199817	0.53855	0.0780021		0.186961	0.0568023	0.0584734	0.0371634	0.182574	0.0562669	0.0350631	0.23109	5.89286e-06	0.0248066	0.031232	0.0742768	0.216619	0.311019	0.315985	0.0174054	0.224703	0.0979953	0.0106272	0.782158	0.595951	0.174523	0.172328	0.00792921	0.228162	0.0197836	0.000117831	0.230303	0.267723	0.1894	0.0451684	0.251847	0.114164	0.504967	0.257315
	N	107	107	107	107	107	107	107	107	107	107	107	107	107	107	107	107	107	107	107	107	107	107	107	107	107	107	107	107	107	107	107	107	107	107	107	107	107	107	107	107	107	107	107	107	107	107	107	107
CTGF	皮爾森 (Pearson) 相關	.282**	-.230*	.575**	-.400**	-0.13762	-.556**	-.422**	-.605**	0.120321	.792**	-.549**	.325**	0.128553	1	-.204*	-.435**	.585**	-0.110643	-.414**	-0.156496	.509**	.314**	-.319**	-0.0847737	-.409**	-.374**	-0.0894447	.450**	-.309**	0.13777	-.377**	-.453**	.206*	.483**	.494**	-0.124926	.216*	.501**	-.495**	.358**	.271**	.783**	.823**	.443**	-0.105812	-.194*	.635**	.537**
	顯著性 （雙尾）	0.00323242	0.0173418	9.60575e-11	1.96416e-05	0.157488	4.9195e-10	5.81216e-06	5.11979e-12	0.217022	2.84286e-24	9.4033e-10	0.00063072	0.186961		0.0348853	2.83776e-06	3.60725e-11	0.256568	9.54223e-06	0.107457	2.17582e-08	0.000982166	0.00081312	0.385301	1.22182e-05	7.17866e-05	0.359565	1.19145e-06	0.00121914	0.157033	6.27677e-05	9.65504e-07	0.0330213	1.38009e-07	6.44117e-08	0.199809	0.0251228	3.88694e-08	6.00835e-08	0.000155312	0.00479022	2.40936e-23	1.70281e-27	1.80171e-06	0.278044	0.0457439	2.10403e-13	2.39856e-09
	N	107	107	107	107	107	107	107	107	107	107	107	107	107	107	107	107	107	107	107	107	107	107	107	107	107	107	107	107	107	107	107	107	107	107	107	107	107	107	107	107	107	107	107	107	107	107	107	107
CXCL13	皮爾森 (Pearson) 相關	-.289**	0.1177	-.423**	.478**	.398**	.538**	.440**	.682**	-0.174409	-.217*	.407**	-.276**	-0.184728	-.204*	1	.608**	-.302**	.556**	.436**	.242*	-.329**	-0.141569	.554**	0.185062	0.144422	.424**	0.139331	-.434**	.272**	.660**	.309**	.405**	-0.149057	-0.0162165	-.274**	0.110216	-.255**	-0.0492311	.487**	-.208*	-.248**	-.425**	0.00753332	-.327**	.242*	.233*	-0.0683537	-.503**
	顯著性 （雙尾）	0.00251308	0.227277	5.71197e-06	1.98092e-07	2.15252e-05	2.33518e-09	2.14204e-06	6.39143e-16	0.0723814	0.02455	1.33843e-05	0.00402307	0.0568023	0.0348853		3.96333e-12	0.00156217	4.92426e-10	2.66201e-06	0.011897	0.000541529	0.145796	6.06653e-10	0.056349	0.137767	5.3534e-06	0.152342	3.00272e-06	0.00465367	1.03161e-14	0.00120014	1.54543e-05	0.125443	0.868325	0.00422537	0.258416	0.0079266	0.61456	1.05598e-07	0.0318364	0.00997188	5.14034e-06	0.938615	0.000586738	0.0119628	0.0156547	0.484196	3.24861e-08
	N	107	107	107	107	107	107	107	107	107	107	107	107	107	107	107	107	107	107	107	107	107	107	107	107	107	107	107	107	107	107	107	107	107	107	107	107	107	107	107	107	107	107	107	107	107	107	107	107
DEFB1	皮爾森 (Pearson) 相關	-.386**	.274**	-.297**	.646**	.277**	.480**	.499**	.798**	-0.164538	-.413**	.421**	-.285**	-0.183518	-.435**	.608**	1	-.306**	.465**	.462**	.235*	-0.137465	-.289**	.542**	.215*	0.160304	.462**	0.1656	-.452**	.318**	.254**	.341**	.468**	0.157396	-0.164549	-.322**	0.102393	-.316**	-0.162697	.580**	-.301**	-0.00759334	-.526**	-.312**	-.304**	0.165352	.342**	-.275**	-.483**
	顯著性 （雙尾）	4.10536e-05	0.00435401	0.00189405	5.98207e-14	0.00390288	1.64507e-07	4.37766e-08	8.65527e-25	0.0903478	1.00459e-05	6.30037e-06	0.00294658	0.0584734	2.83776e-06	3.96333e-12		0.00133172	4.59181e-07	5.31637e-07	0.0146208	0.157963	0.00249095	1.7103e-09	0.0260312	0.0990649	5.58759e-07	0.0882603	1.00464e-06	0.000829547	0.00830358	0.00032463	3.81857e-07	0.105425	0.0903261	0.000719581	0.293955	0.000917331	0.0940599	6.07951e-11	0.00163546	0.938127	6.1504e-09	0.00105061	0.00147193	0.0887438	0.000305276	0.00414652	1.38555e-07
	N	107	107	107	107	107	107	107	107	107	107	107	107	107	107	107	107	107	107	107	107	107	107	107	107	107	107	107	107	107	107	107	107	107	107	107	107	107	107	107	107	107	107	107	107	107	107	107	107
DKK3	皮爾森 (Pearson) 相關	.207*	-.242*	.417**	-.324**	-.256**	-.407**	-.330**	-.415**	0.134595	.404**	-.374**	.305**	.202*	.585**	-.302**	-.306**	1	-.222*	-.315**	-0.0901816	.297**	.341**	-.338**	-.261**	-.357**	-.302**	-0.166606	.319**	-.233*	-0.170236	-.234*	-.393**	0.00168378	.324**	.344**	-.199*	0.189755	.470**	-.371**	.309**	.190*	.384**	.466**	0.166803	-0.144806	-.268**	.276**	.367**
	顯著性 （雙尾）	0.0325095	0.011938	7.97054e-06	0.000672188	0.0077039	1.36978e-05	0.000512503	8.8484e-06	0.166907	1.62162e-05	7.23317e-05	0.00140858	0.0371634	3.60725e-11	0.00156217	0.00133172		0.0216107	0.000948664	0.355604	0.00186326	0.000326816	0.000372056	0.00668316	0.000159921	0.0015622	0.0863168	0.000816099	0.0155801	0.0795905	0.0154819	2.85864e-05	0.986267	0.000659915	0.000289095	0.0400845	0.0502752	3.33044e-07	8.22296e-05	0.00117927	0.0499658	4.35143e-05	4.12471e-07	0.0859409	0.136711	0.00517388	0.00398942	9.94397e-05
	N	107	107	107	107	107	107	107	107	107	107	107	107	107	107	107	107	107	107	107	107	107	107	107	107	107	107	107	107	107	107	107	107	107	107	107	107	107	107	107	107	107	107	107	107	107	107	107	107
DPYSL3	皮爾森 (Pearson) 相關	-.247*	0.0348964	-0.163701	.447**	.323**	.306**	.611**	.574**	-0.0782423	-0.117829	.268**	-.273**	-0.129833	-0.110643	.556**	.465**	-.222*	1	.647**	0.170677	-0.0546648	-0.140892	.603**	0.168485	0.0484851	.688**	0.109718	-.233*	.487**	.369**	.198*	.382**	-0.0119901	0.0546454	-0.0969495	0.172092	-.287**	-0.107875	.404**	-0.125448	-0.0449297	-.254**	0.0382963	-0.107865	.541**	.315**	-0.0441892	-.314**
	顯著性 （雙尾）	0.0102807	0.721211	0.0920215	1.41308e-06	0.000684278	0.00133325	2.81554e-12	1.02868e-10	0.423093	0.226766	0.00523487	0.00445714	0.182574	0.256568	4.92426e-10	4.59181e-07	0.0216107		5.00333e-14	0.0788024	0.576002	0.147753	6.04776e-12	0.0827811	0.619941	2.8389e-16	0.260589	0.0155607	1.07644e-07	9.13184e-05	0.0406094	4.97584e-05	0.902444	0.576138	0.320507	0.0763155	0.002736	0.268728	1.57132e-05	0.197922	0.645854	0.00840936	0.695331	0.268775	1.85344e-09	0.000955955	0.651306	0.000996976
	N	107	107	107	107	107	107	107	107	107	107	107	107	107	107	107	107	107	107	107	107	107	107	107	107	107	107	107	107	107	107	107	107	107	107	107	107	107	107	107	107	107	107	107	107	107	107	107	107
ENO2	皮爾森 (Pearson) 相關	-.243*	0.066237	-.361**	.493**	.251**	.356**	.829**	.696**	0.135645	-.361**	.351**	-.262**	-0.185122	-.414**	.436**	.462**	-.315**	.647**	1	0.186723	-.225*	-.265**	.830**	0.183777	0.18874	.534**	0.150428	-.266**	.832**	0.153508	.194*	.479**	-0.0552647	-.192*	-.232*	0.164466	-.225*	-.291**	.427**	-.226*	0.0109799	-.443**	-.324**	-.226*	.779**	.346**	-.314**	-.424**
	顯著性 （雙尾）	0.0117416	0.497861	0.000130904	7.06348e-08	0.00919157	0.000167064	4.48075e-47	8.5331e-17	0.163592	0.000131796	0.000206125	0.00633535	0.0562669	9.54223e-06	2.66201e-06	5.31637e-07	0.000948664	5.00333e-14		0.0541335	0.0199205	0.00584629	2.45753e-28	0.058113	0.0515411	3.05268e-09	0.121965	0.00566713	1.30131e-28	0.114424	0.0454496	1.73999e-07	0.571815	0.0475419	0.0163192	0.0904903	0.0198312	0.00233936	4.40774e-06	0.0193655	0.910628	1.73994e-06	0.000653362	0.0191659	5.62545e-23	0.000264411	0.000997727	5.36605e-06
	N	107	107	107	107	107	107	107	107	107	107	107	107	107	107	107	107	107	107	107	107	107	107	107	107	107	107	107	107	107	107	107	107	107	107	107	107	107	107	107	107	107	107	107	107	107	107	107	107
EPYC	皮爾森 (Pearson) 相關	-0.161188	0.110783	-0.178247	0.178532	0.153765	.242*	.204*	.271**	0.0169281	-0.174575	.257**	-.193*	-.204*	-0.156496	.242*	.235*	-0.0901816	0.170677	0.186723	1	-0.0963539	-.199*	.206*	0.142969	0.0712729	0.183943	0.0772346	-0.111466	.212*	.196*	0.112465	0.157653	0.0465678	-0.0631943	-0.13032	0.0737593	-0.156925	-0.160649	.208*	-0.161667	-0.0445107	-.201*	-0.0774367	-0.112068	0.151557	.211*	-0.110317	-0.0801654
	顯著性 （雙尾）	0.0971929	0.255959	0.0662269	0.0657878	0.11381	0.0121228	0.0352843	0.0047458	0.862603	0.0721064	0.00752025	0.0465449	0.0350631	0.107457	0.011897	0.0146208	0.355604	0.0788024	0.0541335		0.323503	0.0395256	0.0330285	0.141813	0.465682	0.0578819	0.429108	0.253025	0.0281154	0.0434816	0.24877	0.104851	0.63386	0.517855	0.180923	0.450225	0.106485	0.0983312	0.0319054	0.0961886	0.648937	0.0376845	0.427898	0.250451	0.119158	0.0290813	0.257977	0.411749
	N	107	107	107	107	107	107	107	107	107	107	107	107	107	107	107	107	107	107	107	107	107	107	107	107	107	107	107	107	107	107	107	107	107	107	107	107	107	107	107	107	107	107	107	107	107	107	107	107
FLRT3	皮爾森 (Pearson) 相關	.211*	0.00114857	.573**	-0.0693199	0.0214019	-.429**	-.226*	-.414**	0.0962074	.512**	-.310**	0.182447	0.116747	.509**	-.329**	-0.137465	.297**	-0.0546648	-.225*	-0.0963539	1	0.0763763	-.278**	-0.0285022	-.374**	-.199*	-0.0875251	.321**	-0.137558	-0.00763856	-.235*	-.348**	.372**	.271**	.302**	0.0249347	0.133358	.330**	-.315**	0.0854905	.407**	.563**	.415**	.420**	-0.0120109	0.167923	.442**	.503**
	顯著性 （雙尾）	0.029368	0.990632	1.13416e-10	0.478025	0.8268	4.01707e-06	0.0192137	9.4533e-06	0.324242	1.73413e-08	0.00116461	0.0599852	0.23109	2.17582e-08	0.000541529	0.157963	0.00186326	0.576002	0.0199205	0.323503		0.43427	0.00369548	0.770726	7.3351e-05	0.0402707	0.37001	0.000759007	0.157678	0.937759	0.0150137	0.000243222	8.15156e-05	0.00482595	0.00158513	0.798772	0.170877	0.000521419	0.000939617	0.381281	1.37715e-05	2.68868e-10	8.62418e-06	6.60815e-06	0.902276	0.0838257	1.84303e-06	3.32597e-08
	N	107	107	107	107	107	107	107	107	107	107	107	107	107	107	107	107	107	107	107	107	107	107	107	107	107	107	107	107	107	107	107	107	107	107	107	107	107	107	107	107	107	107	107	107	107	107	107	107
FN1	皮爾森 (Pearson) 相關	.325**	-.258**	.222*	-.282**	-.292**	-.334**	-.287**	-.351**	0.0939907	.359**	-0.170949	.286**	.422**	.314**	-0.141569	-.289**	.341**	-0.140892	-.265**	-.199*	0.0763763	1	-.266**	-.264**	-.245*	-.266**	-0.174393	.276**	-.266**	0.0263536	-.219*	-.310**	-0.153428	0.0836131	.670**	-.209*	.285**	.297**	-.330**	.805**	0.0993618	0.178488	.367**	0.114423	-0.131635	-.291**	0.178833	0.157194
	顯著性 （雙尾）	0.000636009	0.0073103	0.0214325	0.00329454	0.00227849	0.00043393	0.00274365	0.000211736	0.335567	0.000145502	0.0783197	0.00286213	5.89286e-06	0.000982166	0.145796	0.00249095	0.000326816	0.147753	0.00584629	0.0395256	0.43427		0.00558532	0.00600628	0.01106	0.0056139	0.0724087	0.00399714	0.00555113	0.787585	0.023682	0.00113986	0.114615	0.391863	3.03085e-15	0.0306157	0.00287856	0.00188975	0.000514148	1.35757e-25	0.308556	0.0658558	0.000102632	0.240572	0.176522	0.00239376	0.0653261	0.105879
	N	107	107	107	107	107	107	107	107	107	107	107	107	107	107	107	107	107	107	107	107	107	107	107	107	107	107	107	107	107	107	107	107	107	107	107	107	107	107	107	107	107	107	107	107	107	107	107	107
FRZB	皮爾森 (Pearson) 相關	-.338**	0.116953	-.397**	.414**	.354**	.446**	.889**	.770**	0.045613	-.329**	.406**	-.265**	-.217*	-.319**	.554**	.542**	-.338**	.603**	.830**	.206*	-.278**	-.266**	1	.310**	0.189961	.501**	0.174544	-.384**	.746**	.277**	.267**	.491**	-0.11852	-0.148323	-.275**	0.146311	-.325**	-.226*	.470**	-.202*	-0.0634132	-.385**	-.311**	-.240*	.698**	.301**	-.319**	-.480**
	顯著性 （雙尾）	0.000370127	0.230264	2.29322e-05	9.12711e-06	0.000180078	1.51542e-06	1.97738e-37	2.99601e-22	0.640839	0.000550563	1.41098e-05	0.00581726	0.0248066	0.00081312	6.06653e-10	1.7103e-09	0.000372056	6.04776e-12	2.45753e-28	0.0330285	0.00369548	0.00558532		0.00114942	0.0500216	3.79699e-08	0.0721572	4.48533e-05	3.03457e-20	0.00381084	0.00542437	8.12584e-08	0.224034	0.127335	0.00418637	0.132638	0.000634257	0.0192749	3.23523e-07	0.0367398	0.516403	4.30821e-05	0.00110138	0.012919	6.55454e-17	0.00162535	0.000824882	1.71915e-07
	N	107	107	107	107	107	107	107	107	107	107	107	107	107	107	107	107	107	107	107	107	107	107	107	107	107	107	107	107	107	107	107	107	107	107	107	107	107	107	107	107	107	107	107	107	107	107	107	107
GC	皮爾森 (Pearson) 相關	-.232*	.254**	-.241*	0.126933	.207*	.299**	.202*	.298**	-0.184301	-.200*	.232*	-.254**	-.208*	-0.0847737	0.185062	.215*	-.261**	0.168485	0.183777	0.142969	-0.0285022	-.264**	.310**	1	0.166215	.275**	0.108439	-.301**	0.113585	0.142203	0.129067	0.180121	0.00829291	-0.14337	-.211*	.704**	-.295**	-0.153469	.235*	-.268**	-0.151567	-0.0982105	-.265**	-0.0290648	0.0568103	0.150687	-0.186316	-.266**
	顯著性 （雙尾）	0.01608	0.00820685	0.0123465	0.192624	0.0328078	0.00175457	0.0365236	0.00185093	0.0573875	0.0391316	0.0163676	0.00832691	0.031232	0.385301	0.056349	0.0260312	0.00668316	0.0827811	0.058113	0.141813	0.770726	0.00600628	0.00114942		0.0870682	0.00418401	0.266219	0.00164387	0.244056	0.143983	0.18519	0.0633795	0.932439	0.140689	0.0292562	2.90342e-17	0.00206092	0.114515	0.0147296	0.00527804	0.119132	0.314223	0.00579186	0.766329	0.561093	0.121317	0.0546702	0.00571138
	N	107	107	107	107	107	107	107	107	107	107	107	107	107	107	107	107	107	107	107	107	107	107	107	107	107	107	107	107	107	107	107	107	107	107	107	107	107	107	107	107	107	107	107	107	107	107	107	107
GDF15	皮爾森 (Pearson) 相關	-.266**	.235*	-.341**	.193*	.244*	.345**	0.165674	.326**	-.226*	-.412**	.312**	-.298**	-0.173281	-.409**	0.144422	0.160304	-.357**	0.0484851	0.18874	0.0712729	-.374**	-.245*	0.189961	0.166215	1	0.154205	0.178992	-0.189682	0.0991922	0.0555873	.310**	.228*	-0.0763118	-0.164085	-.286**	.221*	-.270**	-.264**	.218*	-.237*	-.281**	-.315**	-.381**	-0.148483	-0.00116646	0.140729	-.233*	-0.0813438
	顯著性 （雙尾）	0.00561097	0.0147482	0.000319371	0.0469481	0.0114688	0.000276729	0.0881149	0.000600981	0.0192635	1.01072e-05	0.00107458	0.00183396	0.0742768	1.22182e-05	0.137767	0.0990649	0.000159921	0.619941	0.0515411	0.465682	7.3351e-05	0.01106	0.0500216	0.0870682		0.112768	0.0650822	0.0503657	0.309387	0.569569	0.00113672	0.0183564	0.434659	0.0912495	0.0028228	0.0219966	0.00489869	0.00598909	0.0238327	0.0140095	0.00332614	0.000935885	5.12634e-05	0.126921	0.990486	0.148227	0.0156414	0.404887
	N	107	107	107	107	107	107	107	107	107	107	107	107	107	107	107	107	107	107	107	107	107	107	107	107	107	107	107	107	107	107	107	107	107	107	107	107	107	107	107	107	107	107	107	107	107	107	107	107
GGH	皮爾森 (Pearson) 相關	-.196*	0.112669	-.354**	.501**	.222*	.387**	.508**	.619**	-0.126726	-.386**	.322**	-.246*	-0.120426	-.374**	.424**	.462**	-.302**	.688**	.534**	0.183943	-.199*	-.266**	.501**	.275**	0.154205	1	0.110829	-.317**	.371**	0.158809	.300**	.391**	-0.10882	-.202*	-.328**	.229*	-.275**	-.235*	.440**	-.208*	-0.188739	-.398**	-.375**	-.250**	.263**	.269**	-.346**	-.444**
	顯著性 （雙尾）	0.0432449	0.247906	0.000185128	3.77897e-08	0.0216485	3.7675e-05	2.37523e-08	1.14493e-12	0.193357	4.04095e-05	0.000730194	0.0107873	0.216619	7.17866e-05	5.3534e-06	5.58759e-07	0.0015622	2.8389e-16	3.05268e-09	0.0578819	0.0402707	0.0056139	3.79699e-08	0.00418401	0.112768		0.255764	0.000888657	8.30272e-05	0.102295	0.00170844	3.19894e-05	0.264532	0.0367862	0.000558511	0.0175759	0.00421541	0.0147717	2.10856e-06	0.031563	0.0515419	2.14138e-05	6.74432e-05	0.00947251	0.00626133	0.00513209	0.000266177	1.62169e-06
	N	107	107	107	107	107	107	107	107	107	107	107	107	107	107	107	107	107	107	107	107	107	107	107	107	107	107	107	107	107	107	107	107	107	107	107	107	107	107	107	107	107	107	107	107	107	107	107	107
GPC5	皮爾森 (Pearson) 相關	-0.1825	.293**	-.194*	0.181637	0.126165	.250**	.191*	.227*	-0.124251	-0.131524	.195*	-0.17378	-0.0988598	-0.0894447	0.139331	0.1656	-0.166606	0.109718	0.150428	0.0772346	-0.0875251	-0.174393	0.174544	0.108439	0.178992	0.110829	1	-.201*	0.124841	0.0964367	.547**	0.141542	0.032755	-0.111474	-0.0739282	0.0714597	-.193*	-0.0530412	0.16747	-0.023729	-0.0712939	-.206*	-.204*	-0.0765916	0.106967	0.124675	-0.149665	-.193*
	顯著性 （雙尾）	0.0599094	0.00220651	0.0451876	0.0611506	0.195351	0.00949396	0.0482346	0.0189459	0.202267	0.17689	0.0446121	0.0734326	0.311019	0.359565	0.152342	0.0882603	0.0863168	0.260589	0.121965	0.429108	0.37001	0.0724087	0.0721572	0.266219	0.0650822	0.255764		0.0380657	0.200119	0.323085	1.05861e-09	0.145874	0.737678	0.25299	0.449185	0.464511	0.04649	0.587405	0.0846756	0.808311	0.465551	0.0329457	0.0351731	0.432972	0.272802	0.200719	0.12389	0.0466476
	N	107	107	107	107	107	107	107	107	107	107	107	107	107	107	107	107	107	107	107	107	107	107	107	107	107	107	107	107	107	107	107	107	107	107	107	107	107	107	107	107	107	107	107	107	107	107	107	107
GREM1	皮爾森 (Pearson) 相關	.412**	-.305**	.540**	-.339**	-0.134274	-.514**	-.323**	-.549**	0.124405	.571**	-.460**	0.186999	0.0978554	.450**	-.434**	-.452**	.319**	-.233*	-.266**	-0.111466	.321**	.276**	-.384**	-.301**	-0.189682	-.317**	-.201*	1	-0.17725	-.204*	-.337**	-.349**	0.0531393	.287**	.507**	-.214*	.321**	0.1827	-.340**	.285**	.207*	.549**	.466**	.396**	-0.123574	-.211*	.358**	.561**
	顯著性 （雙尾）	1.06448e-05	0.00137658	1.88621e-09	0.000354374	0.167933	1.5262e-08	0.00068392	9.387e-10	0.201706	1.31627e-10	6.28469e-07	0.0537733	0.315985	1.19145e-06	3.00272e-06	1.00464e-06	0.000816099	0.0155607	0.00566713	0.253025	0.000759007	0.00399714	4.48533e-05	0.00164387	0.0503657	0.000888657	0.0380657		0.067784	0.0348989	0.000382776	0.000232624	0.586713	0.00271161	2.43186e-08	0.0267462	0.000760599	0.059625	0.000335884	0.002951	0.0320812	9.01786e-10	4.22134e-07	2.45253e-05	0.204756	0.028972	0.000150212	3.20903e-10
	N	107	107	107	107	107	107	107	107	107	107	107	107	107	107	107	107	107	107	107	107	107	107	107	107	107	107	107	107	107	107	107	107	107	107	107	107	107	107	107	107	107	107	107	107	107	107	107	107
GRP	皮爾森 (Pearson) 相關	-0.150288	0.000523061	-.297**	.289**	0.173318	.207*	.831**	.515**	.429**	-.263**	.225*	-0.18339	-.230*	-.309**	.272**	.318**	-.233*	.487**	.832**	.212*	-0.137558	-.266**	.746**	0.113585	0.0991922	.371**	0.124841	-0.17725	1	0.0628719	0.117497	.358**	-0.0539983	-0.172402	-.206*	0.0674396	-.212*	-.191*	.298**	-.216*	0.084663	-.334**	-.279**	-.203*	.847**	.264**	-.259**	-.305**
	顯著性 （雙尾）	0.122318	0.995734	0.00187788	0.00255454	0.0742132	0.0324911	1.91298e-28	1.35199e-08	4.12307e-06	0.00621363	0.0199993	0.0586526	0.0174054	0.00121914	0.00465367	0.000829547	0.0155801	1.07644e-07	1.30131e-28	0.0281154	0.157678	0.00555113	3.03457e-20	0.244056	0.309387	8.30272e-05	0.200119	0.067784		0.519997	0.228087	0.000151885	0.580671	0.0757805	0.0331869	0.490073	0.0280509	0.0490675	0.00182604	0.0253015	0.385924	0.000435307	0.00362018	0.0359434	1.57366e-30	0.00596179	0.00713834	0.00142809
	N	107	107	107	107	107	107	107	107	107	107	107	107	107	107	107	107	107	107	107	107	107	107	107	107	107	107	107	107	107	107	107	107	107	107	107	107	107	107	107	107	107	107	107	107	107	107	107	107
HMOX1	皮爾森 (Pearson) 相關	-0.158998	0.0221265	-0.111351	.287**	.394**	.306**	0.170533	.243*	-0.178183	.261**	.218*	-.201*	-0.11835	0.13777	.660**	.254**	-0.170236	.369**	0.153508	.196*	-0.00763856	0.0263536	.277**	0.142203	0.0555873	0.158809	0.0964367	-.204*	0.0628719	1	0.140034	0.181774	0.0359708	.229*	0.0517169	0.094639	-.224*	0.0316236	.200*	0.14626	-0.0215983	-0.0169497	.347**	-0.054347	0.15759	0.119537	.325**	-0.180198
	顯著性 （雙尾）	0.101883	0.821032	0.253515	0.00272485	2.70514e-05	0.00135939	0.0790588	0.0116409	0.0663254	0.00669302	0.024198	0.037898	0.224703	0.157033	1.03161e-14	0.00830358	0.0795905	9.13184e-05	0.114424	0.0434816	0.937759	0.787585	0.00381084	0.143983	0.569569	0.102295	0.323085	0.0348989	0.519997		0.150262	0.0609522	0.712997	0.0177403	0.596781	0.332229	0.020275	0.746426	0.0389852	0.132774	0.825235	0.86243	0.000250146	0.578226	0.10499	0.220055	0.000634645	0.0632656
	N	107	107	107	107	107	107	107	107	107	107	107	107	107	107	107	107	107	107	107	107	107	107	107	107	107	107	107	107	107	107	107	107	107	107	107	107	107	107	107	107	107	107	107	107	107	107	107	107
KL	皮爾森 (Pearson) 相關	-.233*	.340**	-.205*	.338**	.370**	.574**	.221*	.397**	-0.169861	-.359**	.483**	-.233*	-0.160807	-.377**	.309**	.341**	-.234*	.198*	.194*	0.112465	-.235*	-.219*	.267**	0.129067	.310**	.300**	.547**	-.337**	0.117497	0.140034	1	.205*	-0.127728	-.272**	-.236*	0.127442	-.296**	-0.146951	.270**	-0.161863	-.264**	-.482**	-.409**	-.337**	0.0954885	.226*	-.333**	-.445**
	顯著性 （雙尾）	0.0156925	0.000342079	0.0345376	0.000363212	8.88936e-05	1.06026e-10	0.0222463	2.32722e-05	0.0802641	0.000143187	1.37475e-07	0.0155628	0.0979953	6.27677e-05	0.00120014	0.00032463	0.0154819	0.0406094	0.0454496	0.24877	0.0150137	0.023682	0.00542437	0.18519	0.00113672	0.00170844	1.05861e-09	0.000382776	0.228087	0.150262		0.0338075	0.189829	0.00456357	0.0144669	0.19083	0.00196186	0.130932	0.00488081	0.0957817	0.00597101	1.48665e-07	1.24061e-05	0.000385544	0.327888	0.0191681	0.000466353	1.58318e-06
	N	107	107	107	107	107	107	107	107	107	107	107	107	107	107	107	107	107	107	107	107	107	107	107	107	107	107	107	107	107	107	107	107	107	107	107	107	107	107	107	107	107	107	107	107	107	107	107	107
KLK12	皮爾森 (Pearson) 相關	-.271**	0.163862	-.422**	.478**	0.130222	.409**	.497**	.619**	-0.154501	-.430**	.330**	-.290**	-.246*	-.453**	.405**	.468**	-.393**	.382**	.479**	0.157653	-.348**	-.310**	.491**	0.180121	.228*	.391**	0.141542	-.349**	.358**	0.181774	.205*	1	-0.0622712	-.260**	-.349**	0.103043	-.323**	-.324**	.470**	-.256**	-0.177496	-.467**	-.375**	-.195*	.234*	.250**	-.321**	-.415**
	顯著性 （雙尾）	0.00476065	0.0916977	5.81239e-06	1.965e-07	0.181252	1.23172e-05	5.26587e-08	1.16181e-12	0.112069	3.89172e-06	0.000508816	0.00247367	0.0106272	9.65504e-07	1.54543e-05	3.81857e-07	2.85864e-05	4.97584e-05	1.73999e-07	0.104851	0.000243222	0.00113986	8.12584e-08	0.0633795	0.0183564	3.19894e-05	0.145874	0.000232624	0.000151885	0.0609522	0.0338075		0.524	0.00687678	0.000229861	0.290886	0.000691607	0.000669016	3.27298e-07	0.0077381	0.0673971	3.90585e-07	6.8078e-05	0.044091	0.015484	0.00938071	0.000756611	8.60968e-06
	N	107	107	107	107	107	107	107	107	107	107	107	107	107	107	107	107	107	107	107	107	107	107	107	107	107	107	107	107	107	107	107	107	107	107	107	107	107	107	107	107	107	107	107	107	107	107	107	107
LTF	皮爾森 (Pearson) 相關	-0.0560964	.253**	.232*	-0.0542988	0.129269	-.199*	-0.0267113	-0.160998	-0.0568869	.250**	-.198*	-0.0807061	0.0270438	.206*	-0.149057	0.157396	0.00168378	-0.0119901	-0.0552647	0.0465678	.372**	-0.153428	-0.11852	0.00829291	-0.0763118	-0.10882	0.032755	0.0531393	-0.0539983	0.0359708	-0.127728	-0.0622712	1	.291**	0.0850359	-0.0019506	-0.0381367	-0.0296575	-0.0568626	-0.0959655	.759**	.337**	.192*	.280**	0.0257443	0.0183307	.307**	.336**
	顯著性 （雙尾）	0.566034	0.00849269	0.0163702	0.578563	0.184497	0.0402327	0.78477	0.0975915	0.560565	0.00936927	0.0408588	0.408592	0.782158	0.0330213	0.125443	0.105425	0.986267	0.902444	0.571815	0.63386	8.15156e-05	0.114615	0.224034	0.932439	0.434659	0.264532	0.737678	0.586713	0.580671	0.712997	0.189829	0.524		0.00237096	0.383827	0.984091	0.696538	0.761705	0.560733	0.325466	2.5969e-21	0.000388944	0.0473597	0.00351105	0.792383	0.851345	0.00130327	0.000400836
	N	107	107	107	107	107	107	107	107	107	107	107	107	107	107	107	107	107	107	107	107	107	107	107	107	107	107	107	107	107	107	107	107	107	107	107	107	107	107	107	107	107	107	107	107	107	107	107	107
LYZ	皮爾森 (Pearson) 相關	0.122668	-.254**	.348**	-0.154912	0.0549024	-0.171349	-0.146491	-.283**	-0.061876	.551**	-.271**	0.068199	0.0518339	.483**	-0.0162165	-0.164549	.324**	0.0546454	-.192*	-0.0631943	.271**	0.0836131	-0.148323	-0.14337	-0.164085	-.202*	-0.111474	.287**	-0.172402	.229*	-.272**	-.260**	.291**	1	.263**	-0.0612044	0.0733199	.294**	-.229*	0.146769	.316**	.421**	.589**	.257**	-0.00283501	-0.00953823	.577**	.361**
	顯著性 （雙尾）	0.208122	0.00816636	0.000242	0.111108	0.574342	0.0776128	0.132156	0.00316622	0.526643	7.4841e-10	0.00475179	0.485188	0.595951	1.38009e-07	0.868325	0.0903261	0.000659915	0.576138	0.0475419	0.517855	0.00482595	0.391863	0.127335	0.140689	0.0912495	0.0367862	0.25299	0.00271161	0.0757805	0.0177403	0.00456357	0.00687678	0.00237096		0.00613861	0.531148	0.452936	0.00212209	0.0176307	0.131417	0.000912249	6.30696e-06	2.57558e-11	0.00754108	0.97688	0.922323	7.87804e-11	0.000133074
	N	107	107	107	107	107	107	107	107	107	107	107	107	107	107	107	107	107	107	107	107	107	107	107	107	107	107	107	107	107	107	107	107	107	107	107	107	107	107	107	107	107	107	107	107	107	107	107	107
MCAM	皮爾森 (Pearson) 相關	.345**	-.319**	.477**	-.288**	-0.177746	-.421**	-.260**	-.450**	0.132297	.658**	-.374**	.280**	0.132241	.494**	-.274**	-.322**	.344**	-0.0969495	-.232*	-0.13032	.302**	.670**	-.275**	-.211*	-.286**	-.328**	-0.0739282	.507**	-.206*	0.0517169	-.236*	-.349**	0.0850359	.263**	1	-0.0702405	.224*	.307**	-.378**	.676**	.241*	.460**	.517**	.274**	-0.0694209	-.254**	.363**	.344**
	顯著性 （雙尾）	0.00027925	0.000796524	1.99702e-07	0.0026593	0.0670056	6.43183e-06	0.00674368	1.12586e-06	0.174337	1.37512e-14	7.31821e-05	0.00351491	0.174523	6.44117e-08	0.00422537	0.000719581	0.000289095	0.320507	0.0163192	0.180923	0.00158513	3.03085e-15	0.00418637	0.0292562	0.0028228	0.000558511	0.449185	2.43186e-08	0.0331869	0.596781	0.0144669	0.000229861	0.383827	0.00613861		0.472185	0.0202285	0.00128217	5.82346e-05	1.3734e-15	0.0123888	6.31527e-07	1.14999e-08	0.00430688	0.477382	0.00821293	0.000124451	0.000287384
	N	107	107	107	107	107	107	107	107	107	107	107	107	107	107	107	107	107	107	107	107	107	107	107	107	107	107	107	107	107	107	107	107	107	107	107	107	107	107	107	107	107	107	107	107	107	107	107	107
MUC13	皮爾森 (Pearson) 相關	-0.154111	0.173746	-.195*	0.106046	0.0824883	.240*	0.150892	.203*	-0.134488	-0.12547	.193*	-.192*	-0.132911	-0.124926	0.110216	0.102393	-.199*	0.172092	0.164466	0.0737593	0.0249347	-.209*	0.146311	.704**	.221*	.229*	0.0714597	-.214*	0.0674396	0.094639	0.127442	0.103043	-0.0019506	-0.0612044	-0.0702405	1	-.256**	-0.048105	0.165108	-.205*	-0.144915	-0.141752	-.195*	-0.045576	0.0334571	.216*	-0.168978	-.204*
	顯著性 （雙尾）	0.112989	0.07349	0.0441424	0.276978	0.398287	0.0129417	0.120805	0.036161	0.167248	0.197843	0.0468631	0.0478822	0.172328	0.199809	0.258416	0.293955	0.0400845	0.0763155	0.0904903	0.450225	0.798772	0.0306157	0.132638	2.90342e-17	0.0219966	0.0175759	0.464511	0.0267462	0.490073	0.332229	0.19083	0.290886	0.984091	0.531148	0.472185		0.00774918	0.622689	0.0892216	0.0341715	0.136415	0.145271	0.0436035	0.64111	0.732266	0.02517	0.0818727	0.0350734
	N	107	107	107	107	107	107	107	107	107	107	107	107	107	107	107	107	107	107	107	107	107	107	107	107	107	107	107	107	107	107	107	107	107	107	107	107	107	107	107	107	107	107	107	107	107	107	107	107
NLGN1	皮爾森 (Pearson) 相關	.246*	-.235*	.263**	-0.15531	-.441**	-.369**	-.289**	-.369**	0.0348004	.215*	-.232*	0.151678	.255**	.216*	-.255**	-.316**	0.189755	-.287**	-.225*	-0.156925	0.133358	.285**	-.325**	-.295**	-.270**	-.275**	-.193*	.321**	-.212*	-.224*	-.296**	-.323**	-0.0381367	0.0733199	.224*	-.256**	1	0.137059	-.315**	.244*	0.0786425	.232*	0.187495	0.158912	-.202*	-0.0717431	0.142144	0.16333
	顯著性 （雙尾）	0.0107087	0.0146255	0.00629492	0.110182	1.96782e-06	9.37454e-05	0.00251573	9.01246e-05	0.721947	0.0261441	0.0162125	0.118859	0.00792921	0.0251228	0.0079266	0.000917331	0.0502752	0.002736	0.0198312	0.106485	0.170877	0.00287856	0.000634257	0.00206092	0.00489869	0.00421541	0.04649	0.000760599	0.0280509	0.020275	0.00196186	0.000691607	0.696538	0.452936	0.0202285	0.00774918		0.159204	0.000944171	0.0112668	0.420717	0.0160243	0.0531293	0.102069	0.0371353	0.462737	0.14415	0.0927701
	N	107	107	107	107	107	107	107	107	107	107	107	107	107	107	107	107	107	107	107	107	107	107	107	107	107	107	107	107	107	107	107	107	107	107	107	107	107	107	107	107	107	107	107	107	107	107	107	107
OMD	皮爾森 (Pearson) 相關	.213*	-0.180306	0.189914	-0.144435	-0.104461	-.238*	-.269**	-.301**	0.0583163	.439**	-.217*	.287**	0.117478	.501**	-0.0492311	-0.162697	.470**	-0.107875	-.291**	-0.160649	.330**	.297**	-.226*	-0.153469	-.264**	-.235*	-0.0530412	0.1827	-.191*	0.0316236	-0.146951	-.324**	-0.0296575	.294**	.307**	-0.048105	0.137059	1	-.281**	.210*	0.170393	.266**	.506**	0.0930299	-0.124239	-0.0942902	.231*	0.1872
	顯著性 （雙尾）	0.0279152	0.063105	0.05008	0.137731	0.284263	0.0133746	0.00514254	0.00163692	0.55074	2.26661e-06	0.0249543	0.00274638	0.228162	3.88694e-08	0.61456	0.0940599	3.33044e-07	0.268728	0.00233936	0.0983312	0.000521419	0.00188975	0.0192749	0.114515	0.00598909	0.0147717	0.587405	0.059625	0.0490675	0.746426	0.130932	0.000669016	0.761705	0.00212209	0.00128217	0.622689	0.159204		0.00333942	0.0295715	0.0793082	0.00570118	2.74111e-08	0.340552	0.202312	0.334022	0.0168403	0.0535116
	N	107	107	107	107	107	107	107	107	107	107	107	107	107	107	107	107	107	107	107	107	107	107	107	107	107	107	107	107	107	107	107	107	107	107	107	107	107	107	107	107	107	107	107	107	107	107	107	107
PIGR	皮爾森 (Pearson) 相關	-.371**	.319**	-.442**	.504**	.274**	.474**	.453**	.716**	-0.169604	-.456**	.387**	-.280**	-.225*	-.495**	.487**	.580**	-.371**	.404**	.427**	.208*	-.315**	-.330**	.470**	.235*	.218*	.440**	0.16747	-.340**	.298**	.200*	.270**	.470**	-0.0568626	-.229*	-.378**	0.165108	-.315**	-.281**	1	-.333**	-.192*	-.526**	-.383**	-.219*	0.133874	.294**	-.349**	-.485**
	顯著性 （雙尾）	8.34532e-05	0.000827257	1.88644e-06	3.14139e-08	0.00427365	2.55516e-07	9.46221e-07	4.59063e-18	0.0807288	8.16334e-07	3.90463e-05	0.00345823	0.0197836	6.00835e-08	1.05598e-07	6.07951e-11	8.22296e-05	1.57132e-05	4.40774e-06	0.0319054	0.000939617	0.000514148	3.23523e-07	0.0147296	0.0238327	2.10856e-06	0.0846756	0.000335884	0.00182604	0.0389852	0.00488081	3.27298e-07	0.560733	0.0176307	5.82346e-05	0.0892216	0.000944171	0.00333942		0.000453248	0.0476187	6.1012e-09	4.70745e-05	0.0233877	0.169213	0.00212974	0.000231983	1.21592e-07
	N	107	107	107	107	107	107	107	107	107	107	107	107	107	107	107	107	107	107	107	107	107	107	107	107	107	107	107	107	107	107	107	107	107	107	107	107	107	107	107	107	107	107	107	107	107	107	107	107
POSTN	皮爾森 (Pearson) 相關	.269**	-.292**	.278**	-.260**	-.296**	-.298**	-.235*	-.354**	0.0899917	.448**	-.238*	.267**	.364**	.358**	-.208*	-.301**	.309**	-0.125448	-.226*	-0.161667	0.0854905	.805**	-.202*	-.268**	-.237*	-.208*	-0.023729	.285**	-.216*	0.14626	-0.161863	-.256**	-0.0959655	0.146769	.676**	-.205*	.244*	.210*	-.333**	1	0.122222	.246*	.347**	0.166331	-0.0990034	-.274**	.214*	0.187856
	顯著性 （雙尾）	0.00514485	0.00225901	0.00374737	0.00692299	0.00193442	0.00183374	0.0146334	0.000179996	0.356622	1.27817e-06	0.0137182	0.00545221	0.000117831	0.000155312	0.0318364	0.00163546	0.00117927	0.197922	0.0193655	0.0961886	0.381281	1.35757e-25	0.0367398	0.00527804	0.0140095	0.031563	0.808311	0.002951	0.0253015	0.132774	0.0957817	0.0077381	0.325466	0.131417	1.3734e-15	0.0341715	0.0112668	0.0295715	0.000453248		0.209793	0.0105169	0.000251579	0.0868447	0.310313	0.00431188	0.0267057	0.0526645
	N	107	107	107	107	107	107	107	107	107	107	107	107	107	107	107	107	107	107	107	107	107	107	107	107	107	107	107	107	107	107	107	107	107	107	107	107	107	107	107	107	107	107	107	107	107	107	107	107
PROM1	皮爾森 (Pearson) 相關	.201*	-0.0829489	.371**	-0.146647	0.0464962	-.366**	0.0533653	-.276**	0.144066	.385**	-.337**	0.0883353	0.116943	.271**	-.248**	-0.00759334	.190*	-0.0449297	0.0109799	-0.0445107	.407**	0.0993618	-0.0634132	-0.151567	-.281**	-0.188739	-0.0712939	.207*	0.084663	-0.0215983	-.264**	-0.177496	.759**	.316**	.241*	-0.144915	0.0786425	0.170393	-.192*	0.122222	1	.345**	.302**	.245*	.190*	-0.109135	.375**	.405**
	顯著性 （雙尾）	0.0376064	0.395649	8.34648e-05	0.131741	0.634382	0.000103983	0.585121	0.00405275	0.138749	4.28394e-05	0.000384793	0.365579	0.230303	0.00479022	0.00997188	0.938127	0.0499658	0.645854	0.910628	0.648937	1.37715e-05	0.308556	0.516403	0.119132	0.00332614	0.0515419	0.465551	0.0320812	0.385924	0.825235	0.00597101	0.0673971	2.5969e-21	0.000912249	0.0123888	0.136415	0.420717	0.0793082	0.0476187	0.209793		0.000276022	0.00156822	0.0108427	0.0494003	0.263147	6.81979e-05	1.48333e-05
	N	107	107	107	107	107	107	107	107	107	107	107	107	107	107	107	107	107	107	107	107	107	107	107	107	107	107	107	107	107	107	107	107	107	107	107	107	107	107	107	107	107	107	107	107	107	107	107	107
PTGDS	皮爾森 (Pearson) 相關	.324**	-0.175564	.651**	-.503**	-0.065185	-.666**	-.462**	-.722**	0.0543281	.767**	-.687**	0.188465	0.108101	.783**	-.425**	-.526**	.384**	-.254**	-.443**	-.201*	.563**	0.178488	-.385**	-0.0982105	-.315**	-.398**	-.206*	.549**	-.334**	-0.0169497	-.482**	-.467**	.337**	.421**	.460**	-0.141752	.232*	.266**	-.526**	.246*	.345**	1	.666**	.613**	-0.155048	-.298**	.645**	.722**
	顯著性 （雙尾）	0.000652972	0.0704831	3.33559e-14	3.45726e-08	0.504728	4.96013e-15	5.63049e-07	1.69818e-18	0.578358	6.14208e-22	3.20784e-16	0.0518881	0.267723	2.40936e-23	5.14034e-06	6.1504e-09	4.35143e-05	0.00840936	1.73994e-06	0.0376845	2.68868e-10	0.0658558	4.30821e-05	0.314223	0.000935885	2.14138e-05	0.0329457	9.01786e-10	0.000435307	0.86243	1.48665e-07	3.90585e-07	0.000388944	6.30696e-06	6.31527e-07	0.145271	0.0160243	0.00570118	6.1012e-09	0.0105169	0.000276022		4.98324e-15	2.24727e-12	0.110791	0.00182223	6.69929e-14	1.67639e-18
	N	107	107	107	107	107	107	107	107	107	107	107	107	107	107	107	107	107	107	107	107	107	107	107	107	107	107	107	107	107	107	107	107	107	107	107	107	107	107	107	107	107	107	107	107	107	107	107	107
PTGIS	皮爾森 (Pearson) 相關	.277**	-.340**	.559**	-.345**	-0.0456758	-.467**	-.351**	-.516**	0.0876637	.831**	-.501**	.227*	0.127851	.823**	0.00753332	-.312**	.466**	0.0382963	-.324**	-0.0774367	.415**	.367**	-.311**	-.265**	-.381**	-.375**	-.204*	.466**	-.279**	.347**	-.409**	-.375**	.192*	.589**	.517**	-.195*	0.187495	.506**	-.383**	.347**	.302**	.666**	1	.372**	-0.0204539	-.232*	.740**	.527**
	顯著性 （雙尾）	0.00388908	0.000339045	3.84764e-10	0.000270603	0.640379	3.8673e-07	0.000205781	1.32732e-08	0.36925	1.45958e-28	3.76634e-08	0.018632	0.1894	1.70281e-27	0.938615	0.00105061	4.12471e-07	0.695331	0.000653362	0.427898	8.62418e-06	0.000102632	0.00110138	0.00579186	5.12634e-05	6.74432e-05	0.0351731	4.22134e-07	0.00362018	0.000250146	1.24061e-05	6.8078e-05	0.0473597	2.57558e-11	1.14999e-08	0.0436035	0.0531293	2.74111e-08	4.70745e-05	0.000251579	0.00156822	4.98324e-15		7.93871e-05	0.83436	0.0161376	8.95202e-20	5.64055e-09
	N	107	107	107	107	107	107	107	107	107	107	107	107	107	107	107	107	107	107	107	107	107	107	107	107	107	107	107	107	107	107	107	107	107	107	107	107	107	107	107	107	107	107	107	107	107	107	107	107
PTN	皮爾森 (Pearson) 相關	0.135074	0.116548	.428**	-.271**	-0.0628544	-.488**	-.217*	-.435**	-0.0359989	.459**	-.426**	0.0860648	.194*	.443**	-.327**	-.304**	0.166803	-0.107865	-.226*	-0.112068	.420**	0.114423	-.240*	-0.0290648	-0.148483	-.250**	-0.0765916	.396**	-.203*	-0.054347	-.337**	-.195*	.280**	.257**	.274**	-0.045576	0.158912	0.0930299	-.219*	0.166331	.245*	.613**	.372**	1	-0.0535646	-0.0898372	.386**	.575**
	顯著性 （雙尾）	0.16539	0.231892	4.20267e-06	0.00469652	0.520114	1.00292e-07	0.0246402	2.84778e-06	0.712783	6.69465e-07	4.70181e-06	0.378079	0.0451684	1.80171e-06	0.000586738	0.00147193	0.0859409	0.268775	0.0191659	0.250451	6.60815e-06	0.240572	0.012919	0.766329	0.126921	0.00947251	0.432972	2.45253e-05	0.0359434	0.578226	0.000385544	0.044091	0.00351105	0.00754108	0.00430688	0.64111	0.102069	0.340552	0.0233877	0.0868447	0.0108427	2.24727e-12	7.93871e-05		0.583718	0.357452	4.02937e-05	8.97363e-11
	N	107	107	107	107	107	107	107	107	107	107	107	107	107	107	107	107	107	107	107	107	107	107	107	107	107	107	107	107	107	107	107	107	107	107	107	107	107	107	107	107	107	107	107	107	107	107	107	107
SCG2	皮爾森 (Pearson) 相關	-0.136363	0.0246245	-0.123787	0.105278	0.187795	0.145756	.818**	.341**	.413**	-0.0931952	0.169923	-0.125745	-0.111741	-0.105812	.242*	0.165352	-0.144806	.541**	.779**	0.151557	-0.0120109	-0.131635	.698**	0.0568103	-0.00116646	.263**	0.106967	-0.123574	.847**	0.15759	0.0954885	.234*	0.0257443	-0.00283501	-0.0694209	0.0334571	-.202*	-0.124239	0.133874	-0.0990034	.190*	-0.155048	-0.0204539	-0.0535646	1	0.171178	-0.0396996	-0.161591
	顯著性 （雙尾）	0.161354	0.801224	0.203972	0.28049	0.0527421	0.134128	5.06254e-27	0.000320152	9.80188e-06	0.339691	0.0801529	0.196854	0.251847	0.278044	0.0119628	0.0887438	0.136711	1.85344e-09	5.62545e-23	0.119158	0.902276	0.176522	6.55454e-17	0.561093	0.990486	0.00626133	0.272802	0.204756	1.57366e-30	0.10499	0.327888	0.015484	0.792383	0.97688	0.477382	0.732266	0.0371353	0.202312	0.169213	0.310313	0.0494003	0.110791	0.83436	0.583718		0.0779143	0.684748	0.0963468
	N	107	107	107	107	107	107	107	107	107	107	107	107	107	107	107	107	107	107	107	107	107	107	107	107	107	107	107	107	107	107	107	107	107	107	107	107	107	107	107	107	107	107	107	107	107	107	107	107
SCGB2A1	皮爾森 (Pearson) 相關	-.221*	0.17394	-0.139635	.674**	.283**	.281**	.367**	.410**	-0.159379	-.250**	.342**	-.209*	-0.153617	-.194*	.233*	.342**	-.268**	.315**	.346**	.211*	0.167923	-.291**	.301**	0.150687	0.140729	.269**	0.124675	-.211*	.264**	0.119537	.226*	.250**	0.0183307	-0.00953823	-.254**	.216*	-0.0717431	-0.0942902	.294**	-.274**	-0.109135	-.298**	-.232*	-0.0898372	0.171178	1	-0.163911	-.266**
	顯著性 （雙尾）	0.0218562	0.0731648	0.151438	1.83534e-15	0.00318024	0.00333045	9.87404e-05	1.16379e-05	0.101054	0.00945498	0.000306516	0.0306936	0.114164	0.0457439	0.0156547	0.000305276	0.00517388	0.000955955	0.000264411	0.0290813	0.0838257	0.00239376	0.00162535	0.121317	0.148227	0.00513209	0.200719	0.028972	0.00596179	0.220055	0.0191681	0.00938071	0.851345	0.922323	0.00821293	0.02517	0.462737	0.334022	0.00212974	0.00431188	0.263147	0.00182223	0.0161376	0.357452	0.0779143		0.0915978	0.00562
	N	107	107	107	107	107	107	107	107	107	107	107	107	107	107	107	107	107	107	107	107	107	107	107	107	107	107	107	107	107	107	107	107	107	107	107	107	107	107	107	107	107	107	107	107	107	107	107	107
SELE	皮爾森 (Pearson) 相關	.282**	-.212*	.610**	-.272**	0.038168	-.434**	-.306**	-.500**	0.00873801	.681**	-.485**	0.120747	0.0651485	.635**	-0.0683537	-.275**	.276**	-0.0441892	-.314**	-0.110317	.442**	0.178833	-.319**	-0.186316	-.233*	-.346**	-0.149665	.358**	-.259**	.325**	-.333**	-.321**	.307**	.577**	.363**	-0.168978	0.142144	.231*	-.349**	.214*	.375**	.645**	.740**	.386**	-0.0396996	-0.163911	1	.520**
	顯著性 （雙尾）	0.00326949	0.0285852	3.16008e-12	0.00452948	0.696301	2.9272e-06	0.00136543	4.0971e-08	0.928822	7.43172e-16	1.17477e-07	0.215388	0.504967	2.10403e-13	0.484196	0.00414652	0.00398942	0.651306	0.000997727	0.257977	1.84303e-06	0.0653261	0.000824882	0.0546702	0.0156414	0.000266177	0.12389	0.000150212	0.00713834	0.000634645	0.000466353	0.000756611	0.00130327	7.87804e-11	0.000124451	0.0818727	0.14415	0.0168403	0.000231983	0.0267057	6.81979e-05	6.69929e-14	8.95202e-20	4.02937e-05	0.684748	0.0915978		9.11233e-09
	N	107	107	107	107	107	107	107	107	107	107	107	107	107	107	107	107	107	107	107	107	107	107	107	107	107	107	107	107	107	107	107	107	107	107	107	107	107	107	107	107	107	107	107	107	107	107	107	107
SEMA3C	皮爾森 (Pearson) 相關	.272**	-0.152386	.584**	-.485**	-0.0853611	-.658**	-.445**	-.666**	0.0275576	.558**	-.613**	.196*	0.11047	.537**	-.503**	-.483**	.367**	-.314**	-.424**	-0.0801654	.503**	0.157194	-.480**	-.266**	-0.0813438	-.444**	-.193*	.561**	-.305**	-0.180198	-.445**	-.415**	.336**	.361**	.344**	-.204*	0.16333	0.1872	-.485**	0.187856	.405**	.722**	.527**	.575**	-0.161591	-.266**	.520**	1
	顯著性 （雙尾）	0.00453823	0.117129	4.03178e-11	1.21018e-07	0.382005	1.29668e-14	1.59845e-06	4.81377e-15	0.778125	4.19012e-10	2.3416e-12	0.0435822	0.257315	2.39856e-09	3.24861e-08	1.38555e-07	9.94397e-05	0.000996976	5.36605e-06	0.411749	3.32597e-08	0.105879	1.71915e-07	0.00571138	0.404887	1.62169e-06	0.0466476	3.20903e-10	0.00142809	0.0632656	1.58318e-06	8.60968e-06	0.000400836	0.000133074	0.000287384	0.0350734	0.0927701	0.0535116	1.21592e-07	0.0526645	1.48333e-05	1.67639e-18	5.64055e-09	8.97363e-11	0.0963468	0.00562	9.11233e-09
	N	107	107	107	107	107	107	107	107	107	107	107	107	107	107	107	107	107	107	107	107	107	107	107	107	107	107	107	107	107	107	107	107	107	107	107	107	107	107	107	107	107	107	107	107	107	107	107	107
SERPIND1	皮爾森 (Pearson) 相關	-0.157344	0.186492	.395**	.406**	.413**	0.178055	0.150494	.281**	-0.123626	-0.0779419	.196*	-0.13349	-0.129025	-0.119825	.191*	.454**	-0.0585714	.287**	0.152709	0.097588	0.188039	-0.0692446	.228*	0.106008	0.0776878	.214*	0.0772505	-0.148346	0.0726236	.210*	.451**	0.138395	0.0196128	-0.125206	-0.00692445	0.0609377	-0.168377	-0.136564	0.171248	-0.0355199	-0.0486275	-0.136356	-0.0866372	-0.101308	0.0583734	.311**	0.0200464	-0.170405
	顯著性 （雙尾）	0.105542	0.0544374	2.554e-05	1.39534e-05	1.00933e-05	0.0665242	0.121799	0.00331256	0.204564	0.42488	0.0432171	0.170452	0.185333	0.218938	0.0486445	9.2062e-07	0.548995	0.00271967	0.116344	0.317315	0.0524297	0.478504	0.0180412	0.277153	0.426396	0.0269165	0.429012	0.127277	0.457249	0.0303054	1.0827e-06	0.15514	0.841079	0.198794	0.943568	0.532942	0.0829799	0.160731	0.0777917	0.716441	0.618912	0.161374	0.374904	0.299128	0.55035	0.00111945	0.837614	0.0792866
	N	107	107	107	107	107	107	107	107	107	107	107	107	107	107	107	107	107	107	107	107	107	107	107	107	107	107	107	107	107	107	107	107	107	107	107	107	107	107	107	107	107	107	107	107	107	107	107	107
SPOCK1	皮爾森 (Pearson) 相關	-.226*	0.0994457	-.302**	-0.0521524	0.0604088	.289**	0.0352413	0.128808	0.10774	-.338**	.272**	-0.00118055	-0.107934	-.360**	0.0160079	-0.0471028	-.316**	-0.0732224	0.0556273	0.0257412	-.377**	-0.168497	0.054818	0.000630234	.257**	-0.07556	0.140871	-.290**	0.0734333	-0.0672571	0.167317	0.0581962	-.235*	-.310**	-.201*	-0.0638384	-0.184397	-.294**	0.0184897	-0.156526	-.297**	-.282**	-.324**	-.312**	0.028779	-0.0675698	-.273**	-.233*
	顯著性 （雙尾）	0.0191325	0.308146	0.00159195	0.593691	0.53651	0.00255217	0.718571	0.186079	0.269331	0.000373674	0.00454138	0.990371	0.268468	0.000142617	0.870004	0.629962	0.000902986	0.453539	0.569291	0.792408	6.33816e-05	0.0827577	0.574931	0.99486	0.0075648	0.439211	0.147815	0.00240897	0.452235	0.49125	0.0849652	0.551562	0.0149308	0.00114816	0.0381206	0.513588	0.0572554	0.00214891	0.85007	0.107388	0.00188014	0.00321809	0.000653388	0.00108047	0.768562	0.489233	0.00444659	0.0155776
	N	107	107	107	107	107	107	107	107	107	107	107	107	107	107	107	107	107	107	107	107	107	107	107	107	107	107	107	107	107	107	107	107	107	107	107	107	107	107	107	107	107	107	107	107	107	107	107	107
SPP1	皮爾森 (Pearson) 相關	.285**	-.271**	0.163803	-0.0576475	-0.189657	-.280**	-.259**	-.289**	0.120901	.299**	-0.173495	.332**	0.0390621	.309**	-.205*	-.198*	.523**	-0.111713	-.238*	-.197*	.297**	.448**	-.352**	-.244*	-.274**	-0.1025	-0.169427	.230*	-0.158371	-0.0836003	-.226*	-.315**	-0.0358282	0.159536	.420**	-0.0477968	0.168921	.711**	-.192*	.328**	0.179744	0.156048	.291**	0.00915075	-0.182516	-0.0164046	0.119775	0.158319
	顯著性 （雙尾）	0.00289707	0.00468489	0.0918154	0.555326	0.050397	0.00344103	0.00707452	0.00251735	0.214801	0.0017901	0.0739143	0.000480699	0.689549	0.00119434	0.0345676	0.0408635	7.4816e-09	0.251966	0.0133835	0.0416821	0.00191655	1.28497e-06	0.000196856	0.0113202	0.00434632	0.293451	0.0810515	0.0169421	0.103259	0.391936	0.0195108	0.000935044	0.714086	0.100713	6.62609e-06	0.624922	0.0819771	9.13993e-18	0.0473806	0.000573059	0.0639446	0.10848	0.0023475	0.92547	0.0598867	0.866812	0.219133	0.103373
	N	107	107	107	107	107	107	107	107	107	107	107	107	107	107	107	107	107	107	107	107	107	107	107	107	107	107	107	107	107	107	107	107	107	107	107	107	107	107	107	107	107	107	107	107	107	107	107	107
TFF3	皮爾森 (Pearson) 相關	0.0464266	-0.156675	0.0816074	-0.0244031	-0.181739	-0.0706001	.208*	-0.00509016	0.0357948	-0.128334	-0.0718824	-0.0180862	0.181532	-0.105587	-0.103794	-0.0785956	0.0454376	0.030667	0.176412	-0.140608	-0.106008	-0.016521	0.157417	-0.022424	0.00163008	0.0182514	-0.0546044	-0.081821	0.185932	-0.155547	-0.0223826	0.0354744	-0.0913891	-0.0267533	-0.0998031	-0.0798539	0.0869701	-0.0538272	-0.0391009	-0.0444562	0.134445	-0.0579215	-0.126561	-0.0190619	.229*	-0.0414993	0.00023769	-0.00639308
	顯著性 （雙尾）	0.634889	0.107052	0.403361	0.802974	0.0610027	0.469915	0.0317192	0.958501	0.714341	0.187719	0.461867	0.853305	0.0613021	0.279072	0.287364	0.420995	0.642125	0.753848	0.0691142	0.148582	0.277152	0.865876	0.105377	0.818667	0.986705	0.85198	0.576425	0.402128	0.0551797	0.109633	0.818996	0.716788	0.349174	0.784441	0.306402	0.413574	0.373064	0.581872	0.689256	0.649338	0.167385	0.553446	0.193941	0.845487	0.0176924	0.671265	0.998061	0.947892
	N	107	107	107	107	107	107	107	107	107	107	107	107	107	107	107	107	107	107	107	107	107	107	107	107	107	107	107	107	107	107	107	107	107	107	107	107	107	107	107	107	107	107	107	107	107	107	107	107
VEGFA	皮爾森 (Pearson) 相關	-.457**	.378**	-.657**	.404**	.209*	.760**	.367**	.639**	-0.146123	-.646**	.833**	-.219*	-0.0425977	-.618**	.484**	.479**	-.399**	.265**	.346**	.238*	-.472**	-0.160933	.415**	.261**	.341**	.382**	.277**	-.583**	.214*	.193*	.542**	.374**	-.264**	-.375**	-.369**	.256**	-.324**	-.261**	.440**	-.231*	-.415**	-.775**	-.561**	-.485**	0.139442	.235*	-.546**	-.688**
	顯著性 （雙尾）	7.49459e-07	5.84358e-05	1.56746e-14	1.59718e-05	0.0303611	2.44457e-21	0.000101653	1.2655e-13	0.133143	5.68675e-14	9.03356e-29	0.0232412	0.663086	1.34675e-12	1.29468e-07	1.77059e-07	2.0628e-05	0.00577703	0.000266181	0.0134717	2.83762e-07	0.0977292	8.62128e-06	0.00670924	0.000322014	4.94579e-05	0.00382624	4.30028e-11	0.0270179	0.0460809	1.71656e-09	7.27646e-05	0.00609451	6.87799e-05	8.99813e-05	0.0078176	0.000660571	0.00652384	2.05553e-06	0.016639	8.76117e-06	1.28221e-22	3.30929e-10	1.17028e-07	0.152012	0.0149568	1.17475e-09	2.69157e-16
	N	107	107	107	107	107	107	107	107	107	107	107	107	107	107	107	107	107	107	107	107	107	107	107	107	107	107	107	107	107	107	107	107	107	107	107	107	107	107	107	107	107	107	107	107	107	107	107	107
VGF	皮爾森 (Pearson) 相關	.257**	-.375**	.279**	-.418**	-.405**	-.376**	-.240*	-.371**	.484**	.300**	-.344**	.729**	0.184581	.411**	-.323**	-.342**	.322**	-.269**	-.245*	-.213*	.341**	.272**	-.264**	0.0343501	-.392**	-.298**	-.214*	.258**	-0.147874	-.236*	-.331**	-.336**	-0.0570548	0.0680848	.287**	0.0956775	0.18019	.273**	-.337**	.243*	0.14915	.270**	.264**	0.0876239	-0.0816553	-.265**	.192*	.207*
	顯著性 （雙尾）	0.00744717	6.76717e-05	0.00367364	7.49143e-06	1.514e-05	6.58913e-05	0.012813	8.44819e-05	1.29196e-07	0.00171244	0.000291751	5.57199e-19	0.057003	1.08345e-05	0.000679828	0.000305222	0.000710424	0.00508056	0.0110935	0.0279697	0.000322071	0.00454607	0.00601347	0.725401	2.89735e-05	0.0018393	0.0267088	0.00726	0.128506	0.0145453	0.000506958	0.000394547	0.559406	0.485921	0.00268085	0.326927	0.0632777	0.00444491	0.000382635	0.0116303	0.125205	0.0049102	0.00604599	0.369468	0.403084	0.00583571	0.0475507	0.032141
	N	107	107	107	107	107	107	107	107	107	107	107	107	107	107	107	107	107	107	107	107	107	107	107	107	107	107	107	107	107	107	107	107	107	107	107	107	107	107	107	107	107	107	107	107	107	107	107	107
**. 相關性在 0.01 層上顯著（雙尾）。
*. 相關性在 0.05 層上顯著（雙尾）。
[truncated: 6 more columns]
